# Supplementary material for: XPO5 promotes primary miRNA processing independently of RanGTP
Source: Nat Commun. 2020 Apr 15;11:1845. doi: 10.1038/s41467-020-15598-x (PMC7160132; doi:10.1038/s41467-020-15598-x)
Supplement: Supplementary file 5 — Supplementary Data 1 [file 41467_2020_15598_MOESM5_ESM.xlsx]

## Sheet: Sheet1
Supplementary Data 1. miRNA sequencing of HEK293T cells
miRNA	Reads Counts	Percentage	Detected in HITS-CLIP
hsa-miR-19b-3p	68198	22.1887	1
hsa-miR-19a-3p	61365	19.9655	1
hsa-miR-18a-5p	15747	5.12339	1
hsa-miR-92a-3p	14606	4.75216	1
hsa-miR-20a-5p	13097	4.2612	1
hsa-miR-16-5p	10125	3.29424	1
hsa-miR-15a-5p	9253	3.01053	1
hsa-miR-17-5p	8572	2.78896	1
hsa-miR-32-5p	6204	2.01851	1
hsa-miR-374a-5p	5353	1.74163	1
hsa-miR-424-5p	3430	1.11597	1
hsa-miR-33a-5p	3408	1.10882	1
hsa-miR-29b-3p	2939	0.956223	1
hsa-miR-10a-5p	2708	0.881066	1
hsa-miR-106b-5p	2231	0.725871	1
hsa-miR-218-5p	2157	0.701794	1
hsa-miR-1303	1955	0.636072	1
hsa-miR-221-3p	1909	0.621106	1
hsa-miR-148a-3p	1883	0.612647	1
hsa-miR-103b	1877	0.610694	1
hsa-miR-1307-5p	1787	0.581412	1
hsa-miR-374c-3p	1711	0.556685	1
hsa-miR-222-3p	1674	0.544647	1
hsa-miR-93-5p	1589	0.516992	1
hsa-miR-25-3p	1583	0.51504	1
hsa-miR-29c-3p	1503	0.489011	1
hsa-miR-191-5p	1487	0.483805	1
hsa-miR-365b-3p	1479	0.481203	1
hsa-miR-96-5p	1458	0.47437	1
hsa-miR-15b-5p	1429	0.464935	1
hsa-miR-17-3p	1292	0.420361	1
hsa-miR-26a-5p	1180	0.383921	1
hsa-miR-186-5p	1131	0.367978	1
hsa-miR-27a-3p	1129	0.367328	1
hsa-miR-22-3p	1079	0.35106	1
hsa-miR-196b-5p	1034	0.336419	1
hsa-miR-27b-3p	1029	0.334792	1
hsa-miR-193a-3p	947	0.308113	1
hsa-miR-590-5p	923	0.300304	1
hsa-miR-101-3p	900	0.292821	1
hsa-miR-484	842	0.27395	1
hsa-miR-4472	836	0.271998	0
hsa-miR-106a-5p	793	0.258008	1
hsa-miR-301a-3p	787	0.256056	1
hsa-miR-10b-5p	782	0.254429	1
hsa-miR-30b-5p	749	0.243692	1
hsa-miR-3529-3p	718	0.233606	0
hsa-miR-590-3p	699	0.227424	1
hsa-miR-30e-5p	683	0.222219	1
hsa-miR-99a-5p	660	0.214735	1
hsa-miR-151a-5p	656	0.213434	1
hsa-miR-425-5p	652	0.212133	1
hsa-miR-19a-5p	611	0.198793	1
hsa-miR-99b-5p	587	0.190984	1
hsa-miR-21-5p	571	0.185779	1
hsa-miR-23a-3p	546	0.177645	1
hsa-miR-24-3p	521	0.169511	1
hsa-miR-125a-5p	507	0.164956	1
hsa-miR-193b-3p	504	0.16398	1
hsa-miR-148b-3p	503	0.163654	1
hsa-miR-30c-5p	502	0.163329	1
hsa-miR-26b-5p	499	0.162353	1
hsa-miR-33b-5p	492	0.160075	1
hsa-let-7a-5p	490	0.159425	1
hsa-miR-378a-3p	452	0.147061	0
hsa-miR-130b-3p	438	0.142506	1
hsa-miR-342-3p	423	0.137626	1
hsa-miR-339-5p	406	0.132095	1
hsa-miR-4521	393	0.127865	1
hsa-miR-19b-1-5p	389	0.126564	1
hsa-miR-125b-5p	389	0.126564	1
hsa-miR-18a-3p	387	0.125913	1
hsa-miR-331-3p	382	0.124286	1
hsa-miR-23b-3p	381	0.123961	1
hsa-miR-29a-3p	370	0.120382	1
hsa-miR-551b-3p	367	0.119406	0
hsa-miR-4454	364	0.11843	0
hsa-let-7f-5p	360	0.117128	1
hsa-miR-301b	355	0.115502	1
hsa-miR-126-3p	353	0.114851	1
hsa-miR-30d-5p	344	0.111923	1
hsa-miR-455-3p	338	0.109971	1
hsa-miR-20a-3p	336	0.10932	1
hsa-miR-128-3p	336	0.10932	1
hsa-miR-423-3p	332	0.108018	1
hsa-miR-1271-3p	326	0.106066	0
hsa-miR-450a-5p	317	0.103138	1
hsa-miR-181a-5p	309	0.100535	1
hsa-miR-519c-3p	306	0.0995591	0
hsa-miR-186-3p	304	0.0989084	1
hsa-miR-126-5p	291	0.0946788	1
hsa-miR-31-5p	287	0.0933774	1
hsa-miR-183-5p	282	0.0917506	1
hsa-miR-30a-5p	282	0.0917506	1
hsa-miR-340-5p	277	0.0901238	1
hsa-miR-92b-3p	274	0.0891477	0
hsa-miR-4502	252	0.0819899	0
hsa-miR-4330	243	0.0790617	0
hsa-miR-3135b	240	0.0780856	0
hsa-miR-503-5p	235	0.0764588	1
hsa-miR-3065-5p	230	0.074832	1
hsa-miR-222-5p	225	0.0732053	1
hsa-miR-320a	222	0.0722292	1
hsa-let-7g-5p	213	0.069301	1
hsa-miR-196a-5p	209	0.0679995	1
hsa-miR-545-3p	204	0.0663728	1
hsa-miR-652-3p	201	0.0653967	1
hsa-miR-140-5p	188	0.0611671	not determined
hsa-miR-324-5p	188	0.0611671	not determined
hsa-miR-185-5p	186	0.0605163	not determined
hsa-miR-103a-2-5p	186	0.0605163	not determined
hsa-miR-362-3p	182	0.0592149	not determined
hsa-miR-194-5p	179	0.0582388	not determined
hsa-miR-345-5p	176	0.0572628	not determined
hsa-miR-18b-5p	174	0.0566121	not determined
hsa-miR-9-5p	173	0.0562867	not determined
hsa-miR-1260b	170	0.0553106	not determined
hsa-miR-660-5p	169	0.0549853	not determined
hsa-miR-421	156	0.0507556	not determined
hsa-miR-9-3p	155	0.0504303	not determined
hsa-miR-454-3p	151	0.0491289	not determined
hsa-miR-324-3p	150	0.0488035	not determined
hsa-miR-218-1-3p	147	0.0478274	not determined
hsa-miR-1271-5p	140	0.0455499	not determined
hsa-miR-181c-5p	139	0.0452246	not determined
hsa-miR-671-5p	138	0.0448992	not determined
hsa-miR-192-5p	136	0.0442485	not determined
hsa-miR-31-3p	134	0.0435978	not determined
hsa-miR-34a-5p	127	0.0413203	not determined
hsa-miR-615-3p	125	0.0406696	not determined
hsa-miR-188-5p	122	0.0396935	not determined
hsa-miR-6883-5p	122	0.0396935	not determined
hsa-miR-197-3p	121	0.0393682	not determined
hsa-miR-107	115	0.037416	not determined
hsa-miR-106b-3p	111	0.0361146	not determined
hsa-miR-378a-5p	109	0.0354639	not determined
hsa-miR-10a-3p	108	0.0351385	not determined
hsa-miR-4691-3p	102	0.0331864	not determined
hsa-miR-873-3p	101	0.032861	not determined
hsa-miR-1277-3p	99	0.0322103	not determined
hsa-miR-4448	97	0.0315596	not determined
hsa-miR-548aa	96	0.0312342	not determined
hsa-miR-589-5p	95	0.0309089	not determined
hsa-miR-15a-3p	93	0.0302582	not determined
hsa-miR-151a-3p	91	0.0296075	not determined
hsa-miR-7641	91	0.0296075	not determined
hsa-miR-182-5p	89	0.0289567	not determined
hsa-let-7e-5p	89	0.0289567	not determined
hsa-miR-181b-5p	89	0.0289567	not determined
hsa-miR-744-5p	88	0.0286314	not determined
hsa-miR-3184-5p	88	0.0286314	not determined
hsa-miR-450b-5p	88	0.0286314	not determined
hsa-miR-3611	88	0.0286314	not determined
hsa-miR-190a-5p	87	0.028306	not determined
hsa-miR-195-5p	86	0.0279807	not determined
hsa-miR-1296-5p	85	0.0276553	not determined
hsa-miR-1246	84	0.02733	not determined
hsa-miR-545-5p	83	0.0270046	not determined
hsa-miR-101-5p	83	0.0270046	not determined
hsa-miR-5739	83	0.0270046	not determined
hsa-miR-576-3p	82	0.0266792	not determined
hsa-miR-502-3p	82	0.0266792	not determined
hsa-miR-629-5p	81	0.0263539	not determined
hsa-miR-138-5p	81	0.0263539	not determined
hsa-miR-30e-3p	79	0.0257032	not determined
hsa-miR-7-1-3p	79	0.0257032	not determined
hsa-miR-374a-3p	77	0.0250525	not determined
hsa-miR-505-3p	75	0.0244018	not determined
hsa-miR-550b-2-5p	75	0.0244018	not determined
hsa-miR-652-5p	74	0.0240764	not determined
hsa-miR-210-3p	73	0.023751	not determined
hsa-miR-1268b	72	0.0234257	not determined
hsa-miR-148b-5p	72	0.0234257	not determined
hsa-miR-219b-3p	72	0.0234257	not determined
hsa-miR-3184-3p	72	0.0234257	not determined
hsa-miR-548z	72	0.0234257	not determined
hsa-miR-501-3p	70	0.022775	not determined
hsa-miR-92a-1-5p	70	0.022775	not determined
hsa-miR-455-5p	68	0.0221243	not determined
hsa-miR-132-3p	67	0.0217989	not determined
hsa-miR-548o-3p	67	0.0217989	not determined
hsa-miR-149-5p	65	0.0211482	not determined
hsa-miR-3692-5p	64	0.0208228	not determined
hsa-miR-497-5p	63	0.0204975	not determined
hsa-miR-577	63	0.0204975	not determined
hsa-miR-1307-3p	62	0.0201721	not determined
hsa-miR-3145-3p	62	0.0201721	not determined
hsa-miR-542-3p	62	0.0201721	not determined
hsa-miR-708-5p	61	0.0198468	not determined
hsa-miR-378c	60	0.0195214	not determined
hsa-miR-532-5p	59	0.019196	not determined
hsa-miR-33a-3p	59	0.019196	not determined
hsa-miR-339-3p	59	0.019196	not determined
hsa-miR-183-3p	57	0.0185453	not determined
hsa-miR-362-5p	56	0.01822	not determined
hsa-miR-1180-3p	56	0.01822	not determined
hsa-miR-28-5p	55	0.0178946	not determined
hsa-miR-874-3p	54	0.0175693	not determined
hsa-miR-3074-5p	52	0.0169185	not determined
hsa-miR-548aq-3p	52	0.0169185	not determined
hsa-miR-4484	52	0.0169185	not determined
hsa-miR-181a-3p	51	0.0165932	not determined
hsa-miR-221-5p	51	0.0165932	not determined
hsa-miR-141-3p	51	0.0165932	not determined
hsa-miR-548d-5p	50	0.0162678	not determined
hsa-miR-576-5p	50	0.0162678	not determined
hsa-let-7i-5p	49	0.0159425	not determined
hsa-miR-500a-5p	49	0.0159425	not determined
hsa-miR-363-5p	48	0.0156171	not determined
hsa-miR-1277-5p	47	0.0152918	not determined
hsa-miR-548a-3p	47	0.0152918	not determined
hsa-miR-32-3p	47	0.0152918	not determined
hsa-miR-579-3p	47	0.0152918	not determined
hsa-miR-93-3p	46	0.0149664	not determined
hsa-miR-940	45	0.0146411	not determined
hsa-miR-24-1-5p	45	0.0146411	not determined
hsa-miR-544a	44	0.0143157	not determined
hsa-miR-340-3p	44	0.0143157	not determined
hsa-miR-15b-3p	44	0.0143157	not determined
hsa-miR-625-5p	44	0.0143157	not determined
hsa-miR-140-3p	44	0.0143157	not determined
hsa-miR-181d-5p	43	0.0139903	not determined
hsa-miR-2117	43	0.0139903	not determined
hsa-miR-548am-5p	41	0.0133396	not determined
hsa-miR-130b-5p	41	0.0133396	not determined
hsa-miR-196b-3p	41	0.0133396	not determined
hsa-miR-3129-5p	40	0.0130143	not determined
hsa-miR-548aj-5p	40	0.0130143	not determined
hsa-miR-548d-3p	39	0.0126889	not determined
hsa-miR-769-5p	39	0.0126889	not determined
hsa-miR-3974	39	0.0126889	not determined
hsa-miR-766-3p	37	0.0120382	not determined
hsa-miR-330-5p	37	0.0120382	not determined
hsa-miR-6807-5p	35	0.0113875	not determined
hsa-miR-548y	35	0.0113875	not determined
hsa-miR-941	35	0.0113875	not determined
hsa-miR-136-5p	35	0.0113875	not determined
hsa-miR-548b-3p	34	0.0110621	not determined
hsa-miR-627-5p	34	0.0110621	not determined
hsa-miR-34a-3p	33	0.0107368	not determined
hsa-miR-491-3p	33	0.0107368	not determined
hsa-miR-30a-3p	33	0.0107368	not determined
hsa-miR-582-5p	33	0.0107368	not determined
hsa-miR-542-5p	32	0.0104114	not determined
hsa-let-7c-5p	32	0.0104114	not determined
hsa-miR-4633-3p	32	0.0104114	not determined
hsa-miR-548ar-5p	32	0.0104114	not determined
hsa-miR-497-3p	31	0.0100861	not determined
hsa-miR-624-3p	31	0.0100861	not determined
hsa-miR-624-5p	29	0.00943534	not determined
hsa-miR-3200-3p	29	0.00943534	not determined
hsa-miR-424-3p	28	0.00910999	not determined
hsa-miR-1301-3p	28	0.00910999	not determined
hsa-miR-425-3p	28	0.00910999	not determined
hsa-miR-550a-5p	28	0.00910999	not determined
hsa-miR-3609	28	0.00910999	not determined
hsa-miR-532-3p	27	0.00878463	not determined
hsa-miR-605-5p	27	0.00878463	not determined
hsa-miR-10b-3p	27	0.00878463	not determined
hsa-miR-3657	27	0.00878463	not determined
hsa-miR-496	27	0.00878463	not determined
hsa-miR-16-2-3p	26	0.00845927	not determined
hsa-miR-6720-5p	26	0.00845927	not determined
hsa-miR-33b-3p	25	0.00813392	not determined
hsa-miR-30d-3p	25	0.00813392	not determined
hsa-miR-570-3p	25	0.00813392	not determined
hsa-miR-296-3p	25	0.00813392	not determined
hsa-miR-331-5p	25	0.00813392	not determined
hsa-miR-1537-3p	25	0.00813392	not determined
hsa-miR-1296-3p	25	0.00813392	not determined
hsa-miR-148a-5p	24	0.00780856	not determined
hsa-miR-625-3p	24	0.00780856	not determined
hsa-miR-597-5p	24	0.00780856	not determined
hsa-miR-6782-5p	23	0.0074832	not determined
hsa-miR-1257	23	0.0074832	not determined
hsa-miR-216a-5p	23	0.0074832	not determined
hsa-miR-1299	23	0.0074832	not determined
hsa-miR-1261	23	0.0074832	not determined
hsa-miR-29c-5p	22	0.00715785	not determined
hsa-miR-205-5p	22	0.00715785	not determined
hsa-miR-606	21	0.00683249	not determined
hsa-miR-561-5p	21	0.00683249	not determined
hsa-miR-3613-3p	21	0.00683249	not determined
hsa-miR-942-3p	21	0.00683249	not determined
hsa-miR-3174	21	0.00683249	not determined
hsa-miR-548ay-5p	20	0.00650713	not determined
hsa-miR-1306-5p	20	0.00650713	not determined
hsa-miR-7157-5p	20	0.00650713	not determined
hsa-miR-25-5p	20	0.00650713	not determined
hsa-let-7g-3p	20	0.00650713	not determined
hsa-miR-556-3p	20	0.00650713	not determined
hsa-miR-28-3p	20	0.00650713	not determined
hsa-miR-548am-3p	20	0.00650713	not determined
hsa-miR-1973	19	0.00618178	not determined
hsa-miR-4284	19	0.00618178	not determined
hsa-miR-589-3p	19	0.00618178	not determined
hsa-miR-99b-3p	19	0.00618178	not determined
hsa-miR-1248	19	0.00618178	not determined
hsa-miR-1226-3p	19	0.00618178	not determined
hsa-miR-548f-5p	19	0.00618178	not determined
hsa-miR-6804-3p	19	0.00618178	not determined
hsa-miR-375	19	0.00618178	not determined
hsa-miR-548b-5p	19	0.00618178	not determined
hsa-miR-556-5p	18	0.00585642	not determined
hsa-miR-16-1-3p	18	0.00585642	not determined
hsa-miR-629-3p	18	0.00585642	not determined
hsa-miR-614	18	0.00585642	not determined
hsa-miR-326	18	0.00585642	not determined
hsa-miR-1269b	18	0.00585642	not determined
hsa-miR-1972	17	0.00553106	not determined
hsa-let-7d-5p	17	0.00553106	not determined
hsa-miR-500a-3p	17	0.00553106	not determined
hsa-miR-491-5p	17	0.00553106	not determined
hsa-miR-598-3p	17	0.00553106	not determined
hsa-miR-98-5p	17	0.00553106	not determined
hsa-miR-124-3p	17	0.00553106	not determined
hsa-miR-147b	17	0.00553106	not determined
hsa-miR-4485	17	0.00553106	not determined
hsa-miR-548f-3p	16	0.00520571	not determined
hsa-miR-320b	16	0.00520571	not determined
hsa-miR-22-5p	16	0.00520571	not determined
hsa-miR-6723-5p	16	0.00520571	not determined
hsa-miR-196a-3p	16	0.00520571	not determined
hsa-miR-617	16	0.00520571	not determined
hsa-miR-374b-3p	16	0.00520571	not determined
hsa-miR-942-5p	15	0.00488035	not determined
hsa-miR-153-3p	15	0.00488035	not determined
hsa-miR-548an	15	0.00488035	not determined
hsa-miR-2054	15	0.00488035	not determined
hsa-miR-641	15	0.00488035	not determined
hsa-miR-132-5p	15	0.00488035	not determined
hsa-miR-187-3p	15	0.00488035	not determined
hsa-miR-2115-5p	15	0.00488035	not determined
hsa-miR-548w	15	0.00488035	not determined
hsa-miR-3618	14	0.00455499	not determined
hsa-let-7i-3p	14	0.00455499	not determined
hsa-miR-152-3p	14	0.00455499	not determined
hsa-miR-548e-5p	14	0.00455499	not determined
hsa-miR-188-3p	14	0.00455499	not determined
hsa-miR-935	14	0.00455499	not determined
hsa-miR-548a-5p	14	0.00455499	not determined
hsa-miR-619-5p	14	0.00455499	not determined
hsa-miR-653-3p	14	0.00455499	not determined
hsa-miR-628-3p	14	0.00455499	not determined
hsa-miR-1273a	13	0.00422964	not determined
hsa-miR-7704	13	0.00422964	not determined
hsa-miR-485-5p	13	0.00422964	not determined
hsa-miR-548e-3p	13	0.00422964	not determined
hsa-miR-5100	13	0.00422964	not determined
hsa-miR-5699-3p	13	0.00422964	not determined
hsa-miR-181c-3p	13	0.00422964	not determined
hsa-let-7a-3p	13	0.00422964	not determined
hsa-miR-744-3p	13	0.00422964	not determined
hsa-miR-1285-3p	13	0.00422964	not determined
hsa-miR-618	13	0.00422964	not determined
hsa-miR-548as-5p	13	0.00422964	not determined
hsa-miR-4659b-3p	13	0.00422964	not determined
hsa-miR-6844	13	0.00422964	not determined
hsa-miR-142-3p	13	0.00422964	not determined
hsa-miR-7706	12	0.00390428	not determined
hsa-miR-2355-5p	12	0.00390428	not determined
hsa-miR-199b-5p	12	0.00390428	not determined
hsa-miR-5582-3p	12	0.00390428	not determined
hsa-miR-129-2-3p	12	0.00390428	not determined
hsa-miR-7156-5p	12	0.00390428	not determined
hsa-miR-1304-3p	11	0.00357892	not determined
hsa-miR-4759	11	0.00357892	not determined
hsa-miR-449b-5p	11	0.00357892	not determined
hsa-miR-3127-5p	11	0.00357892	not determined
hsa-miR-1468-3p	11	0.00357892	not determined
hsa-miR-551a	11	0.00357892	not determined
hsa-miR-3682-5p	11	0.00357892	not determined
hsa-miR-21-3p	11	0.00357892	not determined
hsa-miR-135b-5p	11	0.00357892	not determined
hsa-miR-5096	10	0.00325357	not determined
hsa-miR-4787-3p	10	0.00325357	not determined
hsa-miR-30c-1-3p	10	0.00325357	not determined
hsa-miR-548h-5p	10	0.00325357	not determined
hsa-miR-203a	10	0.00325357	not determined
hsa-miR-1321	10	0.00325357	not determined
hsa-miR-769-3p	10	0.00325357	not determined
hsa-miR-3607-5p	10	0.00325357	not determined
hsa-miR-488-5p	10	0.00325357	not determined
hsa-miR-1273g-3p	10	0.00325357	not determined
hsa-miR-3615	10	0.00325357	not determined
hsa-miR-505-5p	10	0.00325357	not determined
hsa-miR-20b-5p	10	0.00325357	not determined
hsa-miR-548u	10	0.00325357	not determined
hsa-miR-574-3p	10	0.00325357	not determined
hsa-miR-486-5p	9	0.00292821	not determined
hsa-miR-320c	9	0.00292821	not determined
hsa-miR-4503	9	0.00292821	not determined
hsa-miR-1285-5p	9	0.00292821	not determined
hsa-miR-4778-3p	9	0.00292821	not determined
hsa-miR-4664-5p	9	0.00292821	not determined
hsa-miR-494-3p	9	0.00292821	not determined
hsa-miR-876-3p	9	0.00292821	not determined
hsa-miR-664a-3p	9	0.00292821	not determined
hsa-miR-708-3p	9	0.00292821	not determined
hsa-miR-338-5p	9	0.00292821	not determined
hsa-miR-454-5p	9	0.00292821	not determined
hsa-miR-200b-3p	9	0.00292821	not determined
hsa-miR-3157-5p	9	0.00292821	not determined
hsa-miR-548k	9	0.00292821	not determined
hsa-miR-874-5p	9	0.00292821	not determined
hsa-miR-95-3p	9	0.00292821	not determined
hsa-miR-5095	8	0.00260285	not determined
hsa-miR-5583-5p	8	0.00260285	not determined
hsa-miR-501-5p	8	0.00260285	not determined
hsa-miR-330-3p	8	0.00260285	not determined
hsa-miR-548ar-3p	8	0.00260285	not determined
hsa-let-7f-2-3p	8	0.00260285	not determined
hsa-miR-29a-5p	8	0.00260285	not determined
hsa-miR-7974	8	0.00260285	not determined
hsa-miR-7976	8	0.00260285	not determined
hsa-miR-6512-5p	8	0.00260285	not determined
hsa-miR-877-5p	8	0.00260285	not determined
hsa-miR-145-5p	8	0.00260285	not determined
hsa-miR-192-3p	8	0.00260285	not determined
hsa-miR-5682	7	0.0022775	not determined
hsa-miR-3149	7	0.0022775	not determined
hsa-miR-548aq-5p	7	0.0022775	not determined
hsa-miR-191-3p	7	0.0022775	not determined
hsa-miR-877-3p	7	0.0022775	not determined
hsa-miR-5693	7	0.0022775	not determined
hsa-miR-2355-3p	7	0.0022775	not determined
hsa-miR-6516-3p	7	0.0022775	not determined
hsa-miR-374c-5p	7	0.0022775	not determined
hsa-miR-6826-5p	7	0.0022775	not determined
hsa-miR-3176	7	0.0022775	not determined
hsa-miR-1292-5p	6	0.00195214	not determined
hsa-miR-96-3p	6	0.00195214	not determined
hsa-miR-365a-5p	6	0.00195214	not determined
hsa-miR-26b-3p	6	0.00195214	not determined
hsa-miR-628-5p	6	0.00195214	not determined
hsa-miR-95-5p	6	0.00195214	not determined
hsa-miR-6724-5p	6	0.00195214	not determined
hsa-miR-328-3p	6	0.00195214	not determined
hsa-miR-601	6	0.00195214	not determined
hsa-miR-6500-3p	6	0.00195214	not determined
hsa-miR-6817-3p	6	0.00195214	not determined
hsa-miR-24-2-5p	6	0.00195214	not determined
hsa-miR-193a-5p	6	0.00195214	not determined
hsa-miR-6834-5p	6	0.00195214	not determined
hsa-miR-1305	6	0.00195214	not determined
hsa-miR-3198	6	0.00195214	not determined
hsa-miR-6777-5p	6	0.00195214	not determined
hsa-miR-8082	6	0.00195214	not determined
hsa-miR-671-3p	6	0.00195214	not determined
hsa-miR-26a-1-3p	6	0.00195214	not determined
hsa-miR-7159-3p	6	0.00195214	not determined
hsa-miR-30b-3p	6	0.00195214	not determined
hsa-miR-181a-2-3p	6	0.00195214	not determined
hsa-miR-212-5p	6	0.00195214	not determined
hsa-miR-1304-5p	6	0.00195214	not determined
hsa-miR-5581-3p	6	0.00195214	not determined
hsa-miR-26a-2-3p	6	0.00195214	not determined
hsa-miR-4766-3p	5	0.00162678	not determined
hsa-miR-151b	5	0.00162678	not determined
hsa-miR-4423-3p	5	0.00162678	not determined
hsa-miR-2114-5p	5	0.00162678	not determined
hsa-miR-1910-5p	5	0.00162678	not determined
hsa-miR-3115	5	0.00162678	not determined
hsa-miR-548ax	5	0.00162678	not determined
hsa-miR-199a-5p	5	0.00162678	not determined
hsa-miR-5585-5p	5	0.00162678	not determined
hsa-miR-1272	5	0.00162678	not determined
hsa-miR-214-3p	5	0.00162678	not determined
hsa-miR-643	5	0.00162678	not determined
hsa-miR-200c-3p	5	0.00162678	not determined
hsa-miR-4778-5p	5	0.00162678	not determined
hsa-miR-3651	5	0.00162678	not determined
hsa-miR-203b-5p	5	0.00162678	not determined
hsa-miR-5583-3p	5	0.00162678	not determined
hsa-miR-6731-5p	5	0.00162678	not determined
hsa-miR-4637	5	0.00162678	not determined
hsa-miR-128-1-5p	5	0.00162678	not determined
hsa-miR-212-3p	5	0.00162678	not determined
hsa-miR-1291	5	0.00162678	not determined
hsa-miR-449a	5	0.00162678	not determined
hsa-miR-27a-5p	5	0.00162678	not determined
hsa-miR-548au-5p	5	0.00162678	not determined
hsa-miR-3180-5p	5	0.00162678	not determined
hsa-miR-200a-3p	5	0.00162678	not determined
hsa-miR-3133	5	0.00162678	not determined
hsa-miR-502-5p	5	0.00162678	not determined
hsa-miR-3677-3p	5	0.00162678	not determined
hsa-miR-6762-5p	5	0.00162678	not determined
hsa-miR-3065-3p	4	0.00130143	not determined
hsa-miR-6848-3p	4	0.00130143	not determined
hsa-miR-1273c	4	0.00130143	not determined
hsa-miR-1273e	4	0.00130143	not determined
hsa-miR-181d-3p	4	0.00130143	not determined
hsa-miR-500b-3p	4	0.00130143	not determined
hsa-miR-615-5p	4	0.00130143	not determined
hsa-miR-1199-3p	4	0.00130143	not determined
hsa-miR-548az-5p	4	0.00130143	not determined
hsa-miR-876-5p	4	0.00130143	not determined
hsa-miR-660-3p	4	0.00130143	not determined
hsa-miR-5581-5p	4	0.00130143	not determined
hsa-miR-4781-5p	4	0.00130143	not determined
hsa-miR-892c-5p	4	0.00130143	not determined
hsa-miR-553	4	0.00130143	not determined
hsa-miR-6820-3p	4	0.00130143	not determined
hsa-miR-346	4	0.00130143	not determined
hsa-miR-4287	4	0.00130143	not determined
hsa-miR-142-5p	4	0.00130143	not determined
hsa-miR-4715-5p	4	0.00130143	not determined
hsa-miR-3140-5p	4	0.00130143	not determined
hsa-miR-4700-5p	4	0.00130143	not determined
hsa-miR-199b-3p	4	0.00130143	not determined
hsa-miR-651-5p	4	0.00130143	not determined
hsa-miR-4709-3p	4	0.00130143	not determined
hsa-miR-301a-5p	4	0.00130143	not determined
hsa-miR-2110	4	0.00130143	not determined
hsa-miR-3692-3p	4	0.00130143	not determined
hsa-miR-3941	4	0.00130143	not determined
hsa-miR-6853-3p	4	0.00130143	not determined
hsa-miR-499a-5p	4	0.00130143	not determined
hsa-miR-139-5p	4	0.00130143	not determined
hsa-miR-125b-2-3p	4	0.00130143	not determined
hsa-miR-551b-5p	4	0.00130143	not determined
hsa-miR-5195-5p	4	0.00130143	not determined
hsa-miR-30c-2-3p	4	0.00130143	not determined
hsa-miR-548at-5p	4	0.00130143	not determined
hsa-miR-548n	4	0.00130143	not determined
hsa-miR-548l	4	0.00130143	not determined
hsa-miR-182-3p	4	0.00130143	not determined
hsa-miR-4677-5p	4	0.00130143	not determined
hsa-miR-503-3p	4	0.00130143	not determined
hsa-miR-34c-5p	3	0.00097607	not determined
hsa-miR-1306-3p	3	0.00097607	not determined
hsa-miR-3126-3p	3	0.00097607	not determined
hsa-miR-145-3p	3	0.00097607	not determined
hsa-miR-1273d	3	0.00097607	not determined
hsa-let-7d-3p	3	0.00097607	not determined
hsa-miR-3173-5p	3	0.00097607	not determined
hsa-miR-3187-3p	3	0.00097607	not determined
hsa-miR-208b-5p	3	0.00097607	not determined
hsa-miR-4787-5p	3	0.00097607	not determined
hsa-miR-561-3p	3	0.00097607	not determined
hsa-miR-149-3p	3	0.00097607	not determined
hsa-miR-4753-3p	3	0.00097607	not determined
hsa-miR-4677-3p	3	0.00097607	not determined
hsa-miR-4659a-3p	3	0.00097607	not determined
hsa-miR-3200-5p	3	0.00097607	not determined
hsa-miR-890	3	0.00097607	not determined
hsa-miR-129-5p	3	0.00097607	not determined
hsa-miR-548ai	3	0.00097607	not determined
hsa-miR-450b-3p	3	0.00097607	not determined
hsa-miR-125a-3p	3	0.00097607	not determined
hsa-miR-548j-3p	3	0.00097607	not determined
hsa-miR-1250-5p	3	0.00097607	not determined
hsa-miR-4263	3	0.00097607	not determined
hsa-miR-600	3	0.00097607	not determined
hsa-miR-3064-3p	3	0.00097607	not determined
hsa-miR-3944-5p	3	0.00097607	not determined
hsa-miR-8084	3	0.00097607	not determined
hsa-miR-3194-5p	3	0.00097607	not determined
hsa-miR-6765-3p	3	0.00097607	not determined
hsa-miR-100-5p	3	0.00097607	not determined
hsa-miR-4501	3	0.00097607	not determined
hsa-miR-4712-5p	3	0.00097607	not determined
hsa-miR-190b	3	0.00097607	not determined
hsa-miR-4473	3	0.00097607	not determined
hsa-miR-6830-5p	3	0.00097607	not determined
hsa-miR-4423-5p	3	0.00097607	not determined
hsa-miR-3155b	3	0.00097607	not determined
hsa-miR-3129-3p	3	0.00097607	not determined
hsa-miR-3940-3p	3	0.00097607	not determined
hsa-miR-5188	3	0.00097607	not determined
hsa-miR-3909	3	0.00097607	not determined
hsa-miR-2278	3	0.00097607	not determined
hsa-miR-190a-3p	3	0.00097607	not determined
hsa-miR-138-1-3p	3	0.00097607	not determined
hsa-miR-3912-5p	3	0.00097607	not determined
hsa-miR-2392	3	0.00097607	not determined
hsa-miR-361-3p	3	0.00097607	not determined
hsa-miR-3677-5p	3	0.00097607	not determined
hsa-miR-3177-3p	3	0.00097607	not determined
hsa-miR-3619-3p	3	0.00097607	not determined
hsa-miR-1226-5p	3	0.00097607	not determined
hsa-miR-4666b	3	0.00097607	not determined
hsa-miR-548ah-3p	3	0.00097607	not determined
hsa-miR-1255a	3	0.00097607	not determined
hsa-miR-412-5p	3	0.00097607	not determined
hsa-miR-6874-5p	3	0.00097607	not determined
hsa-miR-7161-3p	2	0.000650713	not determined
hsa-miR-5683	2	0.000650713	not determined
hsa-miR-378d	2	0.000650713	not determined
hsa-miR-99a-3p	2	0.000650713	not determined
hsa-miR-194-3p	2	0.000650713	not determined
hsa-miR-3130-3p	2	0.000650713	not determined
hsa-miR-3616-3p	2	0.000650713	not determined
hsa-miR-23b-5p	2	0.000650713	not determined
hsa-miR-610	2	0.000650713	not determined
hsa-miR-1266-3p	2	0.000650713	not determined
hsa-miR-1237-3p	2	0.000650713	not determined
hsa-miR-1256	2	0.000650713	not determined
hsa-miR-5006-5p	2	0.000650713	not determined
hsa-miR-4482-5p	2	0.000650713	not determined
hsa-miR-8070	2	0.000650713	not determined
hsa-miR-4524a-5p	2	0.000650713	not determined
hsa-miR-320d	2	0.000650713	not determined
hsa-miR-3136-3p	2	0.000650713	not determined
hsa-miR-122-5p	2	0.000650713	not determined
hsa-miR-193b-5p	2	0.000650713	not determined
hsa-miR-5010-3p	2	0.000650713	not determined
hsa-miR-4746-5p	2	0.000650713	not determined
hsa-miR-1252-3p	2	0.000650713	not determined
hsa-miR-130a-3p	2	0.000650713	not determined
hsa-miR-4776-3p	2	0.000650713	not determined
hsa-miR-3612	2	0.000650713	not determined
hsa-miR-513a-3p	2	0.000650713	not determined
hsa-miR-4733-3p	2	0.000650713	not determined
hsa-let-7e-3p	2	0.000650713	not determined
hsa-miR-5008-5p	2	0.000650713	not determined
hsa-miR-3158-5p	2	0.000650713	not determined
hsa-miR-133a-5p	2	0.000650713	not determined
hsa-miR-4761-5p	2	0.000650713	not determined
hsa-miR-4768-3p	2	0.000650713	not determined
hsa-miR-4785	2	0.000650713	not determined
hsa-miR-5006-3p	2	0.000650713	not determined
hsa-miR-760	2	0.000650713	not determined
hsa-miR-1202	2	0.000650713	not determined
hsa-miR-4668-3p	2	0.000650713	not determined
hsa-miR-597-3p	2	0.000650713	not determined
hsa-miR-181b-3p	2	0.000650713	not determined
hsa-miR-23c	2	0.000650713	not determined
hsa-miR-548ao-3p	2	0.000650713	not determined
hsa-miR-1288-5p	2	0.000650713	not determined
hsa-miR-1301-5p	2	0.000650713	not determined
hsa-miR-342-5p	2	0.000650713	not determined
hsa-miR-486-3p	2	0.000650713	not determined
hsa-miR-6824-3p	2	0.000650713	not determined
hsa-miR-1295b-3p	2	0.000650713	not determined
hsa-miR-1915-5p	2	0.000650713	not determined
hsa-miR-3658	2	0.000650713	not determined
hsa-miR-5001-3p	2	0.000650713	not determined
hsa-miR-582-3p	2	0.000650713	not determined
hsa-miR-6893-3p	2	0.000650713	not determined
hsa-miR-135b-3p	2	0.000650713	not determined
hsa-miR-6871-3p	2	0.000650713	not determined
hsa-miR-3662	2	0.000650713	not determined
hsa-miR-4670-3p	2	0.000650713	not determined
hsa-miR-550b-3p	2	0.000650713	not determined
hsa-miR-4802-3p	2	0.000650713	not determined
hsa-miR-3155a	2	0.000650713	not determined
hsa-miR-6499-5p	2	0.000650713	not determined
hsa-miR-3659	2	0.000650713	not determined
hsa-miR-664b-3p	2	0.000650713	not determined
hsa-miR-676-3p	2	0.000650713	not determined
hsa-miR-3942-3p	2	0.000650713	not determined
hsa-miR-3691-3p	2	0.000650713	not determined
hsa-miR-141-5p	2	0.000650713	not determined
hsa-miR-1908-5p	2	0.000650713	not determined
hsa-miR-933	2	0.000650713	not determined
hsa-miR-3119	2	0.000650713	not determined
hsa-miR-3158-3p	2	0.000650713	not determined
hsa-miR-6508-5p	2	0.000650713	not determined
hsa-miR-210-5p	2	0.000650713	not determined
hsa-miR-6735-5p	2	0.000650713	not determined
hsa-miR-4443	2	0.000650713	not determined
hsa-miR-6876-3p	2	0.000650713	not determined
hsa-miR-580-3p	2	0.000650713	not determined
hsa-miR-593-5p	2	0.000650713	not determined
hsa-miR-1825	2	0.000650713	not determined
hsa-miR-6849-5p	2	0.000650713	not determined
hsa-miR-605-3p	2	0.000650713	not determined
hsa-miR-5690	2	0.000650713	not determined
hsa-miR-5694	2	0.000650713	not determined
hsa-miR-143-3p	2	0.000650713	not determined
hsa-miR-3943	2	0.000650713	not determined
hsa-miR-27b-5p	2	0.000650713	not determined
hsa-miR-6780b-3p	2	0.000650713	not determined
hsa-miR-1287-5p	2	0.000650713	not determined
hsa-miR-3605-5p	2	0.000650713	not determined
hsa-miR-548av-5p	2	0.000650713	not determined
hsa-miR-1537-5p	2	0.000650713	not determined
hsa-miR-574-5p	2	0.000650713	not determined
hsa-miR-4693-3p	2	0.000650713	not determined
hsa-miR-3140-3p	2	0.000650713	not determined
hsa-miR-377-3p	2	0.000650713	not determined
hsa-miR-939-3p	2	0.000650713	not determined
hsa-miR-3944-3p	2	0.000650713	not determined
hsa-miR-1199-5p	2	0.000650713	not determined
hsa-miR-873-5p	2	0.000650713	not determined
hsa-miR-548v	2	0.000650713	not determined
hsa-miR-1469	2	0.000650713	not determined
hsa-miR-3916	2	0.000650713	not determined
hsa-miR-3910	2	0.000650713	not determined
hsa-miR-587	2	0.000650713	not determined
hsa-miR-5699-5p	2	0.000650713	not determined
hsa-miR-548s	2	0.000650713	not determined
hsa-miR-569	2	0.000650713	not determined
hsa-miR-3074-3p	2	0.000650713	not determined
hsa-miR-5585-3p	2	0.000650713	not determined
hsa-miR-4440	2	0.000650713	not determined
hsa-miR-6509-3p	2	0.000650713	not determined
hsa-miR-3179	2	0.000650713	not determined
hsa-miR-1284	2	0.000650713	not determined
hsa-miR-1204	1	0.000325357	not determined
hsa-miR-6802-3p	1	0.000325357	not determined
hsa-miR-4676-3p	1	0.000325357	not determined
hsa-miR-7112-5p	1	0.000325357	not determined
hsa-miR-939-5p	1	0.000325357	not determined
hsa-miR-4760-5p	1	0.000325357	not determined
hsa-miR-548as-3p	1	0.000325357	not determined
hsa-miR-495-3p	1	0.000325357	not determined
hsa-miR-6502-3p	1	0.000325357	not determined
hsa-miR-1238-3p	1	0.000325357	not determined
hsa-miR-5094	1	0.000325357	not determined
hsa-miR-449c-3p	1	0.000325357	not determined
hsa-miR-216b-3p	1	0.000325357	not determined
hsa-miR-4684-5p	1	0.000325357	not determined
hsa-miR-513c-5p	1	0.000325357	not determined
hsa-miR-216a-3p	1	0.000325357	not determined
hsa-miR-6130	1	0.000325357	not determined
hsa-miR-524-3p	1	0.000325357	not determined
hsa-miR-8079	1	0.000325357	not determined
hsa-miR-611	1	0.000325357	not determined
hsa-miR-1179	1	0.000325357	not determined
hsa-miR-1183	1	0.000325357	not determined
hsa-miR-1908-3p	1	0.000325357	not determined
hsa-miR-6816-5p	1	0.000325357	not determined
hsa-miR-5197-3p	1	0.000325357	not determined
hsa-miR-4321	1	0.000325357	not determined
hsa-miR-1258	1	0.000325357	not determined
hsa-miR-548ac	1	0.000325357	not determined
hsa-miR-1276	1	0.000325357	not determined
hsa-miR-5700	1	0.000325357	not determined
hsa-miR-4658	1	0.000325357	not determined
hsa-miR-4643	1	0.000325357	not determined
hsa-miR-766-5p	1	0.000325357	not determined
hsa-miR-6868-3p	1	0.000325357	not determined
hsa-miR-1914-3p	1	0.000325357	not determined
hsa-miR-4422	1	0.000325357	not determined
hsa-miR-8068	1	0.000325357	not determined
hsa-miR-6798-5p	1	0.000325357	not determined
hsa-miR-6835-3p	1	0.000325357	not determined
hsa-miR-6089	1	0.000325357	not determined
hsa-miR-3672	1	0.000325357	not determined
hsa-miR-3671	1	0.000325357	not determined
hsa-miR-6775-5p	1	0.000325357	not determined
hsa-miR-3141	1	0.000325357	not determined
hsa-miR-3142	1	0.000325357	not determined
hsa-miR-3143	1	0.000325357	not determined
hsa-miR-7703	1	0.000325357	not determined
hsa-miR-4789-5p	1	0.000325357	not determined
hsa-miR-4686	1	0.000325357	not determined
hsa-miR-5579-3p	1	0.000325357	not determined
hsa-miR-4721	1	0.000325357	not determined
hsa-miR-380-5p	1	0.000325357	not determined
hsa-miR-519e-5p	1	0.000325357	not determined
hsa-miR-4783-3p	1	0.000325357	not determined
hsa-miR-3150b-3p	1	0.000325357	not determined
hsa-miR-3190-3p	1	0.000325357	not determined
hsa-miR-7111-3p	1	0.000325357	not determined
hsa-miR-6853-5p	1	0.000325357	not determined
hsa-miR-302d-3p	1	0.000325357	not determined
hsa-miR-215-5p	1	0.000325357	not determined
hsa-miR-6785-5p	1	0.000325357	not determined
hsa-miR-4661-5p	1	0.000325357	not determined
hsa-miR-655-3p	1	0.000325357	not determined
hsa-miR-6855-5p	1	0.000325357	not determined
hsa-miR-6727-5p	1	0.000325357	not determined
hsa-miR-515-5p	1	0.000325357	not determined
hsa-miR-6856-3p	1	0.000325357	not determined
hsa-miR-4775	1	0.000325357	not determined
hsa-miR-376c-3p	1	0.000325357	not determined
hsa-miR-98-3p	1	0.000325357	not determined
hsa-miR-202-3p	1	0.000325357	not determined
hsa-miR-3687	1	0.000325357	not determined
hsa-miR-224-5p	1	0.000325357	not determined
hsa-miR-3920	1	0.000325357	not determined
hsa-miR-1208	1	0.000325357	not determined
hsa-miR-4722-5p	1	0.000325357	not determined
hsa-miR-154-3p	1	0.000325357	not determined
hsa-miR-4254	1	0.000325357	not determined
hsa-miR-4466	1	0.000325357	not determined
hsa-miR-6780b-5p	1	0.000325357	not determined
hsa-miR-4735-5p	1	0.000325357	not determined
hsa-miR-510-5p	1	0.000325357	not determined
hsa-miR-4660	1	0.000325357	not determined
hsa-miR-670-3p	1	0.000325357	not determined
hsa-miR-3934-5p	1	0.000325357	not determined
hsa-miR-616-5p	1	0.000325357	not determined
hsa-miR-3145-5p	1	0.000325357	not determined
hsa-miR-6511b-3p	1	0.000325357	not determined
hsa-miR-516a-5p	1	0.000325357	not determined
hsa-miR-3144-5p	1	0.000325357	not determined
hsa-miR-129-1-3p	1	0.000325357	not determined
hsa-miR-519d-3p	1	0.000325357	not determined
hsa-miR-676-5p	1	0.000325357	not determined
hsa-miR-3688-3p	1	0.000325357	not determined
hsa-miR-6841-3p	1	0.000325357	not determined
hsa-miR-4690-3p	1	0.000325357	not determined
hsa-miR-204-5p	1	0.000325357	not determined
hsa-miR-548g-3p	1	0.000325357	not determined
hsa-miR-616-3p	1	0.000325357	not determined
hsa-miR-5194	1	0.000325357	not determined
hsa-miR-3682-3p	1	0.000325357	not determined
hsa-miR-664a-5p	1	0.000325357	not determined
hsa-miR-4765	1	0.000325357	not determined
hsa-miR-1293	1	0.000325357	not determined
hsa-miR-642b-3p	1	0.000325357	not determined
hsa-miR-2277-3p	1	0.000325357	not determined
hsa-miR-1915-3p	1	0.000325357	not determined
hsa-miR-518c-3p	1	0.000325357	not determined
hsa-miR-345-3p	1	0.000325357	not determined
hsa-miR-6748-3p	1	0.000325357	not determined
hsa-miR-379-5p	1	0.000325357	not determined
hsa-miR-6810-3p	1	0.000325357	not determined
hsa-miR-3622a-3p	1	0.000325357	not determined
hsa-miR-7159-5p	1	0.000325357	not determined
hsa-miR-4718	1	0.000325357	not determined
hsa-miR-3150b-5p	1	0.000325357	not determined
hsa-miR-548ak	1	0.000325357	not determined
hsa-miR-8071	1	0.000325357	not determined
hsa-miR-548ab	1	0.000325357	not determined
hsa-miR-1243	1	0.000325357	not determined
hsa-miR-1249	1	0.000325357	not determined
hsa-miR-4714-3p	1	0.000325357	not determined
hsa-miR-5586-3p	1	0.000325357	not determined
hsa-miR-6856-5p	1	0.000325357	not determined
hsa-miR-6516-5p	1	0.000325357	not determined
hsa-miR-627-3p	1	0.000325357	not determined
hsa-miR-4766-5p	1	0.000325357	not determined
hsa-miR-4728-5p	1	0.000325357	not determined
hsa-miR-1247-5p	1	0.000325357	not determined
hsa-miR-4717-3p	1	0.000325357	not determined
hsa-miR-6070	1	0.000325357	not determined
hsa-miR-578	1	0.000325357	not determined
hsa-miR-495-5p	1	0.000325357	not determined
hsa-miR-541-3p	1	0.000325357	not determined
hsa-miR-6515-5p	1	0.000325357	not determined
hsa-miR-489-3p	1	0.000325357	not determined
hsa-miR-219b-5p	1	0.000325357	not determined
hsa-miR-3156-3p	1	0.000325357	not determined
hsa-miR-19b-2-5p	1	0.000325357	not determined
hsa-miR-4438	1	0.000325357	not determined
hsa-miR-4532	1	0.000325357	not determined
hsa-miR-200b-5p	1	0.000325357	not determined
hsa-miR-5000-5p	1	0.000325357	not determined
hsa-miR-8063	1	0.000325357	not determined
hsa-miR-6763-3p	1	0.000325357	not determined
hsa-miR-200a-5p	1	0.000325357	not determined
hsa-miR-6884-3p	1	0.000325357	not determined
hsa-miR-1229-3p	1	0.000325357	not determined
hsa-miR-450a-2-3p	1	0.000325357	not determined
hsa-miR-548au-3p	1	0.000325357	not determined
hsa-miR-4752	1	0.000325357	not determined
hsa-miR-4504	1	0.000325357	not determined
hsa-miR-1244	1	0.000325357	not determined
hsa-miR-7845-5p	1	0.000325357	not determined
hsa-miR-6840-5p	1	0.000325357	not determined
hsa-miR-548j-5p	1	0.000325357	not determined
hsa-miR-6715a-3p	1	0.000325357	not determined
hsa-miR-211-5p	1	0.000325357	not determined
hsa-miR-122-3p	1	0.000325357	not determined
hsa-miR-369-3p	1	0.000325357	not determined
hsa-miR-499a-3p	1	0.000325357	not determined
hsa-miR-636	1	0.000325357	not determined
hsa-miR-3186-3p	1	0.000325357	not determined
hsa-miR-7152-5p	1	0.000325357	not determined
hsa-miR-450a-1-3p	1	0.000325357	not determined
hsa-miR-6814-3p	1	0.000325357	not determined
hsa-miR-4749-3p	1	0.000325357	not determined
hsa-miR-378b	1	0.000325357	not determined
hsa-miR-6511a-3p	1	0.000325357	not determined
hsa-miR-3939	1	0.000325357	not determined
hsa-miR-6816-3p	1	0.000325357	not determined
hsa-miR-1278	1	0.000325357	not determined
hsa-miR-3653	1	0.000325357	not determined
hsa-miR-4661-3p	1	0.000325357	not determined
hsa-miR-762	1	0.000325357	not determined
hsa-miR-6822-5p	1	0.000325357	not determined
hsa-miR-6507-3p	1	0.000325357	not determined
hsa-miR-6819-3p	1	0.000325357	not determined
hsa-miR-767-5p	1	0.000325357	not determined
hsa-miR-548av-3p	1	0.000325357	not determined
hsa-miR-548i	1	0.000325357	not determined
hsa-miR-548az-3p	1	0.000325357	not determined
hsa-miR-549a	1	0.000325357	not determined
hsa-miR-5684	1	0.000325357	not determined
hsa-miR-642b-5p	1	0.000325357	not determined
hsa-miR-6076	1	0.000325357	not determined
hsa-miR-6132	1	0.000325357	not determined
hsa-miR-3192-5p	1	0.000325357	not determined
hsa-miR-6764-3p	1	0.000325357	not determined
hsa-miR-3923	1	0.000325357	not determined
hsa-miR-4742-5p	1	0.000325357	not determined
hsa-miR-4460	1	0.000325357	not determined
hsa-miR-579-5p	1	0.000325357	not determined
hsa-miR-4667-3p	1	0.000325357	not determined
hsa-miR-518d-3p	1	0.000325357	not determined
hsa-miR-596	1	0.000325357	not determined
hsa-miR-6078	1	0.000325357	not determined
hsa-miR-6749-3p	1	0.000325357	not determined
hsa-miR-6865-5p	1	0.000325357	not determined
hsa-miR-5692c	1	0.000325357	not determined
hsa-miR-5587-3p	1	0.000325357	not determined
hsa-miR-6768-5p	1	0.000325357	not determined
hsa-miR-6768-3p	1	0.000325357	not determined
hsa-miR-6736-5p	1	0.000325357	not determined
hsa-miR-4474-3p	1	0.000325357	not determined
hsa-miR-506-3p	1	0.000325357	not determined
hsa-miR-3121-5p	1	0.000325357	not determined
hsa-miR-2277-5p	1	0.000325357	not determined
hsa-miR-3972	1	0.000325357	not determined
hsa-miR-4793-5p	1	0.000325357	not determined
hsa-miR-133b	1	0.000325357	not determined
hsa-miR-3616-5p	1	0.000325357	not determined
hsa-miR-146b-5p	1	0.000325357	not determined
hsa-miR-519d-5p	1	0.000325357	not determined
hsa-miR-6815-3p	1	0.000325357	not determined
hsa-miR-4706	1	0.000325357	not determined
hsa-miR-4539	1	0.000325357	not determined
hsa-let-7b-5p	1	0.000325357	not determined
hsa-miR-4652-5p	1	0.000325357	not determined
hsa-miR-592	1	0.000325357	not determined
hsa-miR-612	1	0.000325357	not determined
hsa-miR-6734-5p	1	0.000325357	not determined
hsa-miR-4449	1	0.000325357	not determined
hsa-miR-759	1	0.000325357	not determined
hsa-miR-4699-3p	1	0.000325357	not determined
hsa-miR-4523	1	0.000325357	not determined
hsa-miR-891a-3p	1	0.000325357	not determined
hsa-miR-138-2-3p	1	0.000325357	not determined
hsa-miR-7154-5p	1	0.000325357	not determined
hsa-miR-34b-5p	1	0.000325357	not determined
hsa-miR-6837-5p	1	0.000325357	not determined
hsa-miR-1273h-5p	1	0.000325357	not determined
hsa-miR-6515-3p	1	0.000325357	not determined
hsa-miR-3606-3p	1	0.000325357	not determined
hsa-miR-3663-5p	1	0.000325357	not determined
hsa-miR-3161	1	0.000325357	not determined
hsa-miR-7975	1	0.000325357	not determined
hsa-miR-3938	1	0.000325357	not determined
hsa-miR-509-5p	1	0.000325357	not determined
hsa-miR-370-3p	1	0.000325357	not determined
hsa-miR-3186-5p	1	0.000325357	not determined
hsa-miR-5586-5p	1	0.000325357	not determined
hsa-miR-1	1	0.000325357	not determined
hsa-miR-5695	1	0.000325357	not determined
hsa-miR-4488	1	0.000325357	not determined
hsa-miR-6764-5p	1	0.000325357	not determined
hsa-miR-6504-3p	1	0.000325357	not determined
hsa-miR-2467-5p	1	0.000325357	not determined
hsa-miR-2052	1	0.000325357	not determined
hsa-miR-4797-3p	1	0.000325357	not determined
hsa-miR-6505-3p	1	0.000325357	not determined
hsa-miR-3607-3p	1	0.000325357	not determined
hsa-miR-6880-3p	1	0.000325357	not determined
hsa-miR-6804-5p	1	0.000325357	not determined
hsa-miR-4519	1	0.000325357	not determined
hsa-miR-185-3p	1	0.000325357	not determined
hsa-miR-6758-3p	1	0.000325357	not determined
hsa-miR-4750-3p	1	0.000325357	not determined
hsa-miR-3945	1	0.000325357	not determined
hsa-miR-6873-5p	1	0.000325357	not determined
hsa-miR-1267	1	0.000325357	not determined
hsa-miR-4511	1	0.000325357	not determined
hsa-miR-658	1	0.000325357	not determined
hsa-miR-3150a-5p	1	0.000325357	not determined
hsa-miR-6779-5p	1	0.000325357	not determined
hsa-miR-139-3p	1	0.000325357	not determined
hsa-miR-6729-3p	1	0.000325357	not determined
hsa-miR-5009-5p	1	0.000325357	not determined
hsa-miR-3144-3p	1	0.000325357	not determined
hsa-miR-203b-3p	1	0.000325357	not determined
hsa-miR-5008-3p	1	0.000325357	not determined
hsa-miR-4727-5p	1	0.000325357	not determined
hsa-miR-493-5p	1	0.000325357	not determined
hsa-miR-1260a	1	0.000325357	not determined
hsa-miR-296-5p	1	0.000325357	not determined
hsa-miR-3173-3p	1	0.000325357	not determined
hsa-miR-6893-5p	1	0.000325357	not determined
hsa-miR-4786-3p	1	0.000325357	not determined
hsa-miR-4668-5p	1	0.000325357	not determined
hsa-miR-4723-5p	1	0.000325357	not determined
hsa-miR-663a	1	0.000325357	not determined
hsa-miR-146a-5p	1	0.000325357	not determined
hsa-miR-133a-3p	1	0.000325357	not determined
hsa-miR-422a	1	0.000325357	not determined
hsa-miR-3131	1	0.000325357	not determined
hsa-miR-4761-3p	1	0.000325357	not determined
hsa-miR-4694-3p	1	0.000325357	not determined
hsa-miR-548ap-5p	1	0.000325357	not determined
hsa-miR-449c-5p	1	0.000325357	not determined
hsa-miR-5192	1	0.000325357	not determined
hsa-miR-875-5p	1	0.000325357	not determined
hsa-miR-4730	1	0.000325357	not determined
hsa-miR-7107-3p	1	0.000325357	not determined
hsa-miR-4739	1	0.000325357	not determined
hsa-miR-634	1	0.000325357	not determined
hsa-miR-6505-5p	1	0.000325357	not determined
hsa-miR-153-5p	1	0.000325357	not determined
hsa-miR-3146	1	0.000325357	not determined
hsa-miR-29b-2-5p	1	0.000325357	not determined
hsa-miR-4735-3p	1	0.000325357	not determined
hsa-miR-3942-5p	1	0.000325357	not determined
hsa-miR-135a-5p	1	0.000325357	not determined
hsa-miR-125b-1-3p	1	0.000325357	not determined
hsa-miR-1180-5p	1	0.000325357	not determined
hsa-miR-6862-3p	1	0.000325357	not determined
hsa-miR-371b-5p	1	0.000325357	not determined
hsa-miR-5089-5p	1	0.000325357	not determined
hsa-miR-217	1	0.000325357	not determined
hsa-miR-563	1	0.000325357	not determined
hsa-miR-6755-3p	1	0.000325357	not determined
hsa-miR-6793-3p	1	0.000325357	not determined
hsa-miR-1254	1	0.000325357	not determined
hsa-miR-6731-3p	1	0.000325357	not determined
hsa-miR-1286	1	0.000325357	not determined
