# Supplementary material for: XPO5 promotes primary miRNA processing independently of RanGTP
Source: Nat Commun. 2020 Apr 15;11:1845. doi: 10.1038/s41467-020-15598-x (PMC7160132; doi:10.1038/s41467-020-15598-x)
Supplement: Supplementary file 6 — Supplementary Data 2 [file 41467_2020_15598_MOESM6_ESM.xlsx]

## Sheet: Sheet 1
Supplementary Data 2. HITS-CLIP identifies XPO5 associated cellular RNAs in HEK293T cells.
chrom	start	end	peak_id	strand	rep1	rep2	rep3	rep4	rep5	BC	annotation	region	repeat_present	repeat_type	repeat_family	nt_overlapping_repeat
chr19	56154681	56154728	peak_41022	+	0	0	43	53	27	3	ZNF580_utr3_0_0_chr19_56154394_f,ZNF580_utr3_1_0_chr19_56154394_f	3utr	TRUE	MIRb	SINE	33
chr1	45285553	45285663	peak_2817	-	8	25	14	36	14	5	PTCH2_utr3_0_0_chr1_45285516_r	3utr	TRUE	U5	snRNA	89
chr14	24775271	24775324	peak_22047	+	0	0	24	40	5	3	NOP9_utr3_9_0_chr14_24774165_f,NOP9_utr3_9_0_chr14_24774302_f	3utr	FALSE
chr3	10193458	10193565	peak_53144	+	0	0	13	31	12	3	VHL_utr3_1_0_chr3_10191650_f,VHL_utr3_2_0_chr3_10191650_f	3utr	TRUE	AluJr	SINE	94
chr12	110785673	110785761	peak_18777	+	0	0	16	23	6	3	ATP2A2_utr3_19_0_chr12_110784276_f	3utr	FALSE
chr9	88903285	88903326	peak_77932	-	2	0	14	16	4	4	ZCCHC6_utr3_0_0_chr9_88902648_r	3utr	FALSE
chr9	101497927	101497996	peak_78448	-	0	1	8	17	5	4	ANKS6_utr3_0_0_chr9_101494291_r	3utr	TRUE	MIR3	SINE	52
chr3	42636320	42636379	peak_54168	+	0	1	10	12	6	4	SS18L2_utr3_2_0_chr3_42636002_f	3utr	FALSE
chr7	155571711	155571760	peak_73738	+	0	1	12	12	3	4	RBM33_utr3_17_0_chr7_155567736_f	3utr	FALSE
chr1	41477866	41477928	peak_2540	+	0	0	6	19	2	3	CTPS1_utr3_14_0_chr1_41477330_f,CTPS1_utr3_18_0_chr1_41477330_f	3utr	FALSE
chr16	30614840	30614893	peak_28782	-	0	0	8	13	5	3	ZNF689_utr3_0_0_chr16_30613879_r	3utr	FALSE
chr12	56666606	56666651	peak_17617	-	0	0	4	15	6	3	CS_utr3_0_0_chr12_56665483_r	3utr	FALSE
chr2	238673953	238673997	peak_46643	+	0	0	11	11	3	3	LRRFIP1_utr3_10_0_chr2_238672784_f,LRRFIP1_utr3_7_0_chr2_238672784_f,LRRFIP1_utr3_9_0_chr2_238672784_f	3utr	TRUE	AluJr	SINE	44
chr11	68857122	68857156	peak_14560	+	0	0	10	13	1	3	TPCN2_utr3_24_0_chr11_68855422_f	3utr	FALSE
chr14	97031870	97031917	peak_23909	+	0	0	7	13	4	3	PAPOLA_utr3_19_0_chr14_97031388_f,PAPOLA_utr3_21_0_chr14_97031388_f	3utr	FALSE
chr16	23476373	23476454	peak_28401	-	0	0	5	16	3	3	GGA2_utr3_0_0_chr16_23474863_r	3utr	FALSE
chr3	45720799	45720849	peak_54323	+	0	0	7	16	1	3	LIMD1_utr3_7_0_chr3_45718552_f	3utr	FALSE
chr1	160249039	160249089	peak_5791	-	1	1	9	8	4	5	PEX19_utr3_0_0_chr1_160246599_r	3utr	FALSE
chr10	104239969	104240003	peak_11150	-	0	0	6	12	5	3	ACTR1A_utr3_0_0_chr10_104238986_r	3utr	FALSE
chr11	69481170	69481253	peak_14569	-	0	0	1	17	5	3	ORAOV1_utr3_0_0_chr11_69480332_r	3utr	FALSE
chr15	100513358	100513439	peak_26890	-	1	0	7	14	1	4	ADAMTS17_utr3_0_0_chr15_100511643_r	3utr	FALSE
chr22	38227278	38227353	peak_51814	-	0	0	10	10	3	3	ANKRD54_utr3_0_0_chr22_38226862_r	3utr	TRUE	MLT1D	LTR	0
chr17	41844276	41844357	peak_33123	-	0	0	8	11	3	3	DUSP3_utr3_0_0_chr17_41843489_r	3utr	FALSE
chr19	1010142	1010218	peak_37135	-	0	0	4	15	3	3	TMEM259_utr3_0_0_chr19_1009650_r	3utr	FALSE
chr3	52514565	52514635	peak_55122	+	0	0	4	16	2	3	NISCH_utr3_12_0_chr3_52514536_f	3utr	FALSE
chrX	112020440	112020501	peak_82233	-	0	0	7	11	4	3	AMOT_utr3_0_0_chrX_112018105_r	3utr	FALSE
chr1	101441760	101441836	peak_4377	+	0	0	6	11	3	3	SLC30A7_utr3_10_0_chr1_101440414_f,SLC30A7_utr3_11_0_chr1_101440775_f	3utr	FALSE
chr1	154556668	154556717	peak_5416	-	0	1	8	11	0	3	ADAR_utr3_0_0_chr1_154554534_r	3utr	FALSE
chr15	45899716	45899751	peak_25053	+	1	0	8	10	1	4	BLOC1S6_utr3_4_0_chr15_45898713_f	3utr	TRUE	AluSc	SINE	35
chr22	41831532	41831598	peak_52256	-	0	0	4	12	4	3	TOB2_utr3_0_0_chr22_41829492_r	3utr	FALSE
chr17	27872367	27872419	peak_32361	+	0	0	6	9	4	3	TAOK1_utr3_17_0_chr17_27870041_f,TAOK1_utr3_19_0_chr17_27870041_f	3utr	FALSE
chr1	213163145	213163206	peak_7114	+	0	0	3	14	1	3	VASH2_utr3_5_0_chr1_213161927_f,VASH2_utr3_6_0_chr1_213161927_f,VASH2_utr3_7_0_chr1_213161927_f,VASH2_utr3_8_0_chr1_213161927_f	3utr	FALSE
chr12	10756266	10756368	peak_16444	-	0	1	2	10	4	4	MAGOHB_utr3_0_0_chr12_10756364_r	3utr	FALSE
chr17	43183541	43183603	peak_33299	+	1	1	3	10	2	5	NMT1_utr3_11_0_chr17_43183008_f	3utr	FALSE
chr20	2127219	2127273	peak_47069	+	0	1	5	10	1	4	STK35_utr3_3_0_chr20_2124430_f	3utr	FALSE
chr1	8414217	8414266	peak_601	-	0	0	4	11	1	3	RERE_utr3_0_0_chr1_8412464_r	3utr	FALSE
chr1	228363948	228363992	peak_7686	+	1	0	5	7	3	4	IBA57_utr3_2_0_chr1_228363215_f	3utr	FALSE
chr12	122215688	122215724	peak_19311	+	0	0	4	9	3	3	TMEM120B_utr3_11_0_chr12_122213629_f	3utr	FALSE
chr15	91425640	91425689	peak_26686	+	0	0	4	10	2	3	FURIN_utr3_15_0_chr15_91425109_f	3utr	FALSE
chr15	86303573	86303616	peak_26504	-	0	0	8	4	3	3	KLHL25_utr3_0_0_chr15_86302559_r	3utr	FALSE
chr16	2036903	2036980	peak_27428	+	0	0	7	4	4	3	GFER_utr3_2_0_chr16_2036030_f	3utr	FALSE
chr17	19239669	19239715	peak_32066	+	0	0	5	6	4	3	EPN2_utr3_10_0_chr17_19237568_f,EPN2_utr3_7_0_chr17_19237568_f,EPN2_utr3_9_0_chr17_19237568_f	3utr	FALSE
chr3	40578420	40578492	peak_54080	+	0	0	4	8	3	3	ZNF621_utr3_4_0_chr3_40574582_f	3utr	TRUE	Tigger1	DNA	72
chr1	151670773	151670843	peak_5260	+	0	0	6	6	2	3	SNX27_utr3_11_0_chr1_151666078_f	3utr	FALSE
chr13	45909981	45910066	peak_20480	-	0	1	5	7	1	4	TPT1_utr3_0_0_chr13_45907606_r	3utr	FALSE
chr16	421417	421465	peak_27049	-	0	0	6	7	1	3	TMEM8A_utr3_0_0_chr16_420776_r	3utr	FALSE
chr19	13249819	13249897	peak_38577	+	0	0	3	10	1	3	NACC1_utr3_5_0_chr19_13249221_f	3utr	FALSE
chr1	32661642	32661712	peak_2049	+	0	0	4	6	3	3	TXLNA_utr3_10_0_chr1_32660797_f	3utr	FALSE
chr11	66301079	66301123	peak_14287	+	0	1	3	7	2	4	BBS1_utr3_16_0_chr11_66299509_f	3utr	FALSE
chr12	8249553	8249614	peak_16398	+	0	0	6	6	1	3	NECAP1_utr3_7_0_chr12_8248687_f	3utr	FALSE
chr15	34433071	34433112	peak_24719	-	0	0	3	9	1	3	KATNBL1_utr3_0_0_chr15_34432875_r	3utr	FALSE
chr17	79477427	79477468	peak_35307	-	0	0	2	9	2	3	ACTG1_utr3_0_0_chr17_79476997_r	3utr	FALSE
chr1	33475094	33475140	peak_2155	-	0	0	3	5	4	3	AK2_utr3_0_0_chr1_33473541_r	3utr	TRUE	MIRb	SINE	36
chr11	47186930	47186998	peak_13397	-	0	1	3	7	1	4	ARFGAP2_utr3_0_0_chr11_47185849_r	3utr	FALSE
chr12	53906127	53906191	peak_17413	-	0	0	3	8	1	3	ATF7_utr3_0_0_chr12_53905843_r	3utr	FALSE
chr13	107195923	107195978	peak_21578	-	0	0	5	4	3	3	ARGLU1_utr3_0_0_chr13_107195662_r	3utr	FALSE
chr15	49419400	49419446	peak_25099	-	0	0	3	5	4	3	COPS2_utr3_0_0_chr15_49417471_r	3utr	FALSE
chr19	1009924	1010025	peak_37134	-	0	0	5	6	1	3	TMEM259_utr3_0_0_chr19_1009650_r	3utr	FALSE
chr2	37869472	37869504	peak_42210	-	0	0	5	5	2	3	CDC42EP3_utr3_0_0_chr2_37869025_r	3utr	FALSE
chr5	115166447	115166491	peak_63395	-	0	0	6	5	1	3	ATG12_utr3_0_0_chr5_115163894_r	3utr	TRUE	AluJr4	SINE	44
chr9	14614081	14614140	peak_76924	-	0	0	3	8	1	3	ZDHHC21_utr3_0_0_chr9_14611069_r	3utr	FALSE
chr1	27733559	27733598	peak_1671	-	0	0	3	6	2	3	WASF2_utr3_0_0_chr1_27730730_r	3utr	FALSE
chr1	32663689	32663738	peak_2052	+	0	0	3	5	3	3	TXLNA_utr3_10_0_chr1_32660797_f	3utr	FALSE
chr10	135168725	135168805	peak_12054	-	0	1	1	6	3	4	FUOM_utr3_0_0_chr10_135168658_r	3utr	FALSE
chr16	1724419	1724485	peak_27347	+	1	0	4	2	4	4	CRAMP1L_utr3_19_0_chr16_1724047_f	3utr	FALSE
chr17	74945048	74945086	peak_34893	+	0	0	2	7	2	3	MGAT5B_utr3_15_0_chr17_74944921_f,MGAT5B_utr3_16_0_chr17_74944921_f	3utr	FALSE
chr19	39874633	39874695	peak_39821	+	0	0	2	8	1	3	SAMD4B_utr3_12_0_chr19_39874371_f,SAMD4B_utr3_15_0_chr19_39874168_f	3utr	FALSE
chr19	47113087	47113153	peak_40337	+	0	0	3	7	1	3	CALM3_utr3_5_0_chr19_47112411_f	3utr	FALSE
chr2	191799179	191799206	peak_45564	+	0	0	1	9	1	3	GLS_utr3_14_0_chr2_191797589_f	3utr	FALSE
chr7	99489617	99489650	peak_71960	-	0	0	1	9	1	3	TRIM4_utr3_0_0_chr7_99488030_r	3utr	FALSE
chr9	134374074	134374116	peak_79689	+	1	0	3	6	1	4	PRRC2B_utr3_30_0_chr9_134371262_f	3utr	FALSE
chr1	205112523	205112575	peak_6875	-	0	0	4	5	1	3	DSTYK_utr3_0_0_chr1_205111631_r	3utr	FALSE
chr1	212909418	212909471	peak_7102	-	0	0	5	4	1	3	NSL1_utr3_0_0_chr1_212899495_r	3utr	TRUE	AluJb	SINE	53
chr10	102122667	102122698	peak_10976	+	0	0	1	7	2	3	SCD_utr3_5_0_chr10_102120691_f	3utr	FALSE
chr11	117159186	117159224	peak_15605	-	0	0	4	5	1	3	BACE1_utr3_0_0_chr11_117156402_r	3utr	FALSE
chr16	71764708	71764751	peak_29770	-	0	0	2	7	1	3	AP1G1_utr3_0_0_chr16_71762905_r	3utr	FALSE
chr22	38687004	38687061	peak_51881	-	0	0	4	5	1	3	CSNK1E_utr3_0_0_chr22_38686697_r,LOC400927-CSNK1E_utr3_0_0_chr22_38686697_r	3utr	FALSE
chr3	44482464	44482530	peak_54240	-	0	0	2	7	1	3	ZNF445_utr3_0_0_chr3_44481262_r	3utr	TRUE	AluSg	SINE	66
chr1	59120871	59120935	peak_3370	-	0	0	1	7	1	3	MYSM1_utr3_0_0_chr1_59120411_r	3utr	FALSE
chr1	160186286	160186326	peak_5768	-	0	0	2	5	2	3	DCAF8_utr3_0_0_chr1_160185505_r	3utr	FALSE
chr11	47186391	47186420	peak_13396	-	0	0	4	2	3	3	ARFGAP2_utr3_0_0_chr11_47185849_r	3utr	FALSE
chr11	63723321	63723368	peak_13912	+	0	0	4	4	1	3	NAA40_utr3_7_0_chr11_63721952_f	3utr	FALSE
chr12	110786074	110786115	peak_18778	+	0	0	3	5	1	3	ATP2A2_utr3_19_0_chr12_110784276_f	3utr	FALSE
chr17	43184216	43184274	peak_33302	+	0	0	1	7	1	3	NMT1_utr3_11_0_chr17_43183008_f	3utr	FALSE
chr17	56081423	56081499	peak_33876	-	0	0	1	7	1	3	SRSF1_utr3_0_0_chr17_56078280_r	3utr	FALSE
chr17	78442261	78442307	peak_35153	-	0	0	2	5	2	3	NPTX1_utr3_0_0_chr17_78440633_r	3utr	FALSE
chr19	1611501	1611531	peak_37334	-	0	0	5	3	1	3	TCF3_utr3_0_0_chr19_1609289_r	3utr	FALSE
chr19	46055972	46056032	peak_40236	-	0	0	1	7	1	3	OPA3_utr3_0_0_chr19_46049539_r	3utr	TRUE	AluSz	SINE	60
chr2	25044661	25044718	peak_41750	+	0	0	3	5	1	3	CENPO_utr3_6_0_chr2_25042223_f,CENPO_utr3_7_0_chr2_25042223_f	3utr	FALSE
chr2	100892356	100892413	peak_43730	-	0	0	2	6	1	3	LONRF2_utr3_0_0_chr2_100889753_r	3utr	FALSE
chr21	48079566	48079646	peak_50318	+	0	0	3	5	1	3	PRMT2_utr3_6_0_chr21_48078837_f	3utr	FALSE
chr22	50957841	50957881	peak_52902	+	0	0	2	5	2	3	NCAPH2_utr3_8_0_chr22_50957789_f	3utr	FALSE
chr3	98299462	98299508	peak_56043	-	0	0	1	7	1	3	CPOX_utr3_0_0_chr3_98298290_r	3utr	FALSE
chr7	98627779	98627840	peak_71884	-	0	0	1	7	1	3	SMURF1_utr3_0_0_chr7_98625058_r	3utr	FALSE
chr9	136229520	136229581	peak_79808	-	0	0	3	4	2	3	SURF4_utr3_0_0_chr9_136228325_r	3utr	FALSE
chr1	36032166	36032204	peak_2255	+	0	0	2	4	2	3	NCDN_utr3_6_0_chr1_36031265_f,NCDN_utr3_7_0_chr1_36031265_f	3utr	FALSE
chr1	173768912	173768960	peak_6145	-	0	0	4	3	1	3	CENPL_utr3_0_0_chr1_173768688_r	3utr	FALSE
chr1	180083173	180083227	peak_6333	+	0	0	1	5	2	3	CEP350_utr3_37_0_chr1_180080297_f	3utr	FALSE
chr12	22839273	22839315	peak_16646	+	0	0	3	4	1	3	ETNK1_utr3_7_0_chr12_22837889_f	3utr	FALSE
chr12	56556615	56556650	peak_17587	-	0	0	2	5	1	3	SMARCC2_utr3_0_0_chr12_56555636_r	3utr	FALSE
chr12	114260457	114260499	peak_18978	-	0	0	3	4	1	3	RBM19_utr3_0_0_chr12_114259859_r	3utr	TRUE	MIR	SINE	26
chr17	39847487	39847542	peak_32906	+	0	0	3	4	1	3	EIF1_utr3_3_0_chr17_39847079_f	3utr	FALSE
chr19	19103375	19103420	peak_39088	-	0	0	1	5	2	3	SUGP2_utr3_0_0_chr19_19103177_r	3utr	TRUE	AluSx1	SINE	45
chr2	74092548	74092613	peak_43220	+	0	0	2	4	2	3	STAMBP_utr3_10_0_chr2_74089387_f,STAMBP_utr3_9_0_chr2_74089387_f	3utr	FALSE
chr2	220084550	220084587	peak_46169	-	0	0	1	6	1	3	ATG9A_utr3_0_0_chr2_220084102_r	3utr	FALSE
chr2	230899911	230899968	peak_46359	-	0	0	3	3	2	3	SLC16A14_utr3_0_0_chr2_230899690_r	3utr	FALSE
chr21	15744839	15744883	peak_49201	-	4	1	1	1	1	5	HSPA13_utr3_0_0_chr21_15743437_r	3utr	FALSE
chr22	39780696	39780734	peak_52059	+	0	0	4	2	2	3	SYNGR1_utr3_3_0_chr22_39777920_f	3utr	FALSE
chr5	176869690	176869739	peak_64924	+	0	0	5	2	1	3	GRK6_utr3_15_0_chr5_176868792_f,GRK6_utr3_15_0_chr5_176868829_f	3utr	FALSE
chr7	155573878	155573948	peak_73740	+	0	0	2	4	2	3	RBM33_utr3_17_0_chr7_155567736_f	3utr	FALSE
chr9	130648307	130648341	peak_79256	-	0	0	1	4	3	3	ST6GALNAC6_utr3_0_0_chr9_130647600_r	3utr	TRUE	MIR3	SINE	34
chr1	158065135	158065196	peak_5740	+	1	0	3	3	0	3	KIRREL_utr3_12_0_chr1_158064911_f,KIRREL_utr3_14_0_chr1_158064911_f	3utr	FALSE
chr1	201850725	201850779	peak_6721	+	0	0	2	4	1	3	IPO9_utr3_23_0_chr1_201845183_f	3utr	FALSE
chr11	203601	203652	peak_12080	-	0	0	3	3	1	3	BET1L_utr3_0_0_chr11_202924_r	3utr	FALSE
chr11	73116907	73116945	peak_14784	-	0	0	1	4	2	3	FAM168A_utr3_0_0_chr11_73111523_r	3utr	FALSE
chr11	118619837	118619890	peak_15667	-	0	0	1	5	1	3	DDX6_utr3_0_0_chr11_118618473_r	3utr	FALSE
chr12	21668909	21668950	peak_16627	+	0	0	1	5	1	3	GOLT1B_utr3_4_0_chr12_21668642_f	3utr	FALSE
chr12	54679023	54679079	peak_17504	+	3	1	1	1	1	5	HNRNPA1_utr3_10_0_chr12_54678333_f,HNRNPA1_utr3_9_0_chr12_54678333_f	3utr	FALSE
chr15	77777153	77777224	peak_26179	+	0	0	1	4	2	3	HMG20A_utr3_10_0_chr15_77775312_f,HMG20A_utr3_9_0_chr15_77775312_f	3utr	FALSE
chr15	89173752	89173795	peak_26541	+	0	0	1	2	4	3	AEN_utr3_3_0_chr15_89173526_f	3utr	FALSE
chr16	31772330	31772369	peak_28935	+	0	0	2	4	1	3	ZNF720_utr3_4_0_chr16_31770698_f	3utr	TRUE	MIRb	SINE	15
chr16	70605776	70605811	peak_29722	+	0	0	2	3	2	3	SF3B3_utr3_25_0_chr16_70605717_f	3utr	FALSE
chr17	27954457	27954507	peak_32379	-	0	0	3	3	1	3	SSH2_utr3_0_0_chr17_27952957_r	3utr	FALSE
chr17	40277304	40277333	peak_32979	-	0	0	3	3	1	3	RAB5C_utr3_0_0_chr17_40276994_r	3utr	FALSE
chr2	85546337	85546394	peak_43404	-	0	0	1	5	1	3	TGOLN2_utr3_0_0_chr2_85545141_r	3utr	TRUE	AluSc	SINE	57
chr2	207657870	207657924	peak_45903	+	0	0	4	2	1	3	FASTKD2_utr3_11_0_chr2_207656527_f	3utr	TRUE	AluSc8	SINE	54
chr22	19119820	19119857	peak_50458	-	0	0	1	5	1	3	DGCR14_utr3_0_0_chr22_19117792_r	3utr	FALSE
chr22	42302927	42303013	peak_52334	+	0	0	1	5	1	3	SREBF2_utr3_18_0_chr22_42301665_f	3utr	FALSE
chr3	44791023	44791100	peak_54259	-	1	0	0	3	3	3	KIAA1143_utr3_0_0_chr3_44790236_r	3utr	FALSE
chr3	46963465	46963518	peak_54361	-	0	0	1	5	1	3	CCDC12_utr3_0_0_chr3_46963220_r	3utr	FALSE
chr3	107527288	107527330	peak_56195	+	0	0	3	2	2	3	BBX_utr3_16_0_chr3_107524305_f,BBX_utr3_16_0_chr3_107524375_f,BBX_utr3_17_0_chr3_107524305_f	3utr	FALSE
chr3	127789960	127790007	peak_56674	+	0	0	2	4	1	3	SEC61A1_utr3_11_0_chr3_127788506_f	3utr	FALSE
chr5	149233288	149233345	peak_64264	+	0	0	2	3	2	3	PPARGC1B_utr3_10_0_chr5_149227122_f,PPARGC1B_utr3_11_0_chr5_149227122_f	3utr	FALSE
chr7	92086209	92086268	peak_71683	+	0	0	3	3	1	3	GATAD1_utr3_4_0_chr7_92085877_f	3utr	TRUE	AluSx	SINE	59
chr8	62537417	62537467	peak_75014	-	2	1	1	1	2	5	ASPH_utr3_0_0_chr8_62536269_r	3utr	FALSE
chrX	106894057	106894103	peak_82113	+	0	0	1	5	1	3	PRPS1_utr3_3_0_chrX_106893263_f,PRPS1_utr3_6_0_chrX_106893263_f	3utr	FALSE
chr1	33477816	33477860	peak_2157	-	2	1	1	1	1	5	AK2_utr3_0_0_chr1_33476826_r	3utr	FALSE
chr1	78161708	78161760	peak_3841	-	0	0	4	1	1	3	USP33_utr3_0_0_chr1_78161674_r	3utr	FALSE
chr1	87571549	87571611	peak_4014	+	0	0	3	1	2	3	HS2ST1_utr3_6_0_chr1_87570380_f	3utr	TRUE	MIRc	SINE	62
chr1	109181869	109181921	peak_4428	+	3	0	1	1	1	4	FAM102B_utr3_10_0_chr1_109177773_f	3utr	FALSE
chr1	206906826	206906854	peak_6957	+	0	0	1	4	1	3	MAPKAPK2_utr3_9_0_chr1_206905437_f,MAPKAPK2_utr3_9_0_chr1_206906064_f	3utr	FALSE
chr1	224380646	224380708	peak_7346	+	0	0	3	2	1	3	DEGS1_utr3_2_0_chr1_224380181_f	3utr	TRUE	AluSx	SINE	62
chr1	228286709	228286759	peak_7657	+	3	0	1	0	2	3	ARF1_utr3_4_0_chr1_228285715_f	3utr	FALSE
chr10	102766971	102767035	peak_11017	+	2	1	1	2	0	4	LZTS2_utr3_4_0_chr10_102766926_f	3utr	FALSE
chr11	769333	769438	peak_12180	-	0	0	1	4	1	3	PDDC1_utr3_0_0_chr11_767223_r	3utr	TRUE	AluSq2	SINE	105
chr11	65486816	65486922	peak_14192	-	0	0	2	3	1	3	RNASEH2C_utr3_0_0_chr11_65485144_r	3utr	FALSE
chr12	77417698	77417755	peak_18107	-	0	0	2	3	1	3	E2F7_utr3_0_0_chr12_77415026_r	3utr	FALSE
chr15	77777735	77777829	peak_26180	+	2	1	1	1	1	5	HMG20A_utr3_10_0_chr15_77775312_f,HMG20A_utr3_9_0_chr15_77775312_f	3utr	FALSE
chr16	2263195	2263247	peak_27531	-	0	0	1	3	2	3	PGP_utr3_0_0_chr16_2261603_r	3utr	FALSE
chr16	23584634	23584674	peak_28421	+	0	0	1	4	1	3	UBFD1_utr3_6_0_chr16_23581912_f	3utr	FALSE
chr16	89805038	89805128	peak_30673	+	0	0	3	1	2	3	ZNF276_utr3_10_0_chr16_89804655_f	3utr	FALSE
chr17	36557383	36557435	peak_32736	+	0	0	1	4	1	3	SOCS7_utr3_9_0_chr17_36555766_f	3utr	FALSE
chr17	47129796	47129857	peak_33588	+	0	0	1	4	1	3	IGF2BP1_utr3_12_0_chr17_47126807_f,IGF2BP1_utr3_14_0_chr17_47126807_f	3utr	FALSE
chr17	76671858	76671940	peak_34999	-	0	0	1	4	1	3	CYTH1_utr3_0_0_chr17_76670129_r	3utr	FALSE
chr17	77760252	77760318	peak_35060	+	0	0	1	4	1	3	CBX2_utr3_4_0_chr17_77758842_f	3utr	FALSE
chr2	25962443	25962493	peak_41816	-	2	1	1	1	1	5	ASXL2_utr3_0_0_chr2_25962253_r	3utr	FALSE
chr2	85280925	85280976	peak_43390	+	0	0	1	4	1	3	KCMF1_utr3_6_0_chr2_85280533_f	3utr	FALSE
chr2	192550942	192550993	peak_45581	+	3	0	1	1	1	4	NABP1_utr3_5_0_chr2_192550495_f	3utr	FALSE
chr2	198351315	198351392	peak_45646	-	2	1	1	1	1	5	HSPD1_utr3_0_0_chr2_198351308_r	3utr	FALSE
chr2	232577621	232577696	peak_46431	+	1	1	1	2	1	5	PTMA_utr3_4_0_chr2_232577562_f	3utr	FALSE
chr22	38170200	38170255	peak_51809	+	0	0	2	3	1	3	TRIOBP_utr3_13_0_chr22_38169790_f,TRIOBP_utr3_23_0_chr22_38169790_f	3utr	FALSE
chr3	57306167	57306213	peak_55397	+	2	1	1	1	1	5	APPL1_utr3_21_0_chr3_57303716_f	3utr	FALSE
chr3	191110284	191110340	peak_58020	+	0	0	1	4	1	3	CCDC50_utr3_10_0_chr3_191109550_f,CCDC50_utr3_11_0_chr3_191109550_f	3utr	FALSE
chr5	10434143	10434189	peak_61764	+	0	0	2	2	2	3	MARCH6_utr3_22_0_chr5_10433797_f,MARCH6_utr3_24_0_chr5_10433797_f,MARCH6_utr3_25_0_chr5_10433797_f	3utr	FALSE
chr5	175955477	175955517	peak_64827	-	0	1	1	3	1	4	RNF44_utr3_0_0_chr5_175953700_r	3utr	FALSE
chr9	34087936	34087971	peak_77276	-	0	1	2	2	1	4	DCAF12_utr3_0_0_chr9_34086381_r	3utr	FALSE
chr1	10521798	10521880	peak_766	-	2	1	1	0	1	4	DFFA_utr3_0_0_chr1_10520603_r	3utr	FALSE
chr1	26605236	26605275	peak_1554	+	1	1	1	1	1	5	CEP85_utr3_12_0_chr1_26603785_f,CEP85_utr3_13_0_chr1_26603785_f,CEP85_utr3_6_0_chr1_26603785_f	3utr	FALSE
chr1	224575022	224575082	peak_7365	-	1	1	1	1	1	5	WDR26_utr3_0_0_chr1_224572845_r	3utr	FALSE
chr10	7201911	7201959	peak_8731	-	0	0	2	2	1	3	SFMBT2_utr3_0_0_chr10_7200586_r	3utr	FALSE
chr10	93038785	93038872	peak_10601	+	1	1	1	1	1	5	PCGF5_utr3_9_0_chr10_93038074_f	3utr	FALSE
chr12	69158950	69159014	peak_17971	+	0	0	1	3	1	3	SLC35E3_utr3_4_0_chr12_69158671_f	3utr	TRUE	AluSp	SINE	64
chr12	113596351	113596416	peak_18947	-	0	0	3	1	1	3	DDX54_utr3_0_0_chr12_113594978_r	3utr	FALSE
chr12	123253754	123253799	peak_19419	+	0	0	1	2	2	3	DENR_utr3_7_0_chr12_123253626_f	3utr	TRUE	(TA)n	Simple_repeat	45
chr13	73283689	73283735	peak_20891	-	0	0	2	2	1	3	MZT1_utr3_0_0_chr13_73282495_r	3utr	FALSE
chr13	107143040	107143086	peak_21572	-	0	0	1	3	1	3	EFNB2_utr3_0_0_chr13_107142079_r	3utr	FALSE
chr14	69519202	69519253	peak_23067	-	0	0	2	2	1	3	DCAF5_utr3_0_0_chr14_69517637_r	3utr	FALSE
chr14	76672221	76672247	peak_23395	+	0	0	1	3	1	3	GPATCH2L_utr3_8_0_chr14_76668195_f,GPATCH2L_utr3_9_0_chr14_76668195_f	3utr	FALSE
chr15	75193836	75193897	peak_25989	-	0	0	1	3	1	3	FAM219B_utr3_0_0_chr15_75192328_r	3utr	FALSE
chr16	835484	835522	peak_27204	-	0	0	2	2	1	3	RPUSD1_utr3_0_0_chr16_834974_r	3utr	FALSE
chr18	34374107	34374187	peak_36425	-	1	1	1	1	1	5	TPGS2_utr3_0_0_chr18_34374069_r	3utr	FALSE
chr18	34375327	34375400	peak_36426	-	0	0	1	2	2	3	TPGS2_utr3_0_0_chr18_34374069_r	3utr	FALSE
chr20	309302	309353	peak_46991	+	0	1	1	3	0	3	SOX12_utr3_0_0_chr20_307517_f	3utr	FALSE
chr3	15089043	15089101	peak_53453	+	0	0	1	3	1	3	NR2C2_utr3_13_0_chr3_15084516_f,NR2C2_utr3_14_0_chr3_15084516_f	3utr	FALSE
chr3	42689372	42689401	peak_54184	+	0	0	2	2	1	3	NKTR_utr3_16_0_chr3_42687468_f	3utr	FALSE
chr3	52328555	52328624	peak_55090	+	0	0	1	3	1	3	GLYCTK_utr3_4_0_chr3_52327143_f	3utr	FALSE
chr5	6599818	6599891	peak_61686	-	1	1	1	1	1	5	NSUN2_utr3_0_0_chr5_6599352_r	3utr	FALSE
chr5	36182337	36182415	peak_62045	+	0	0	2	2	1	3	SKP2_utr3_7_0_chr5_36182134_f,SKP2_utr3_9_0_chr5_36182134_f	3utr	FALSE
chr5	149934168	149934219	peak_64319	+	0	0	3	1	1	3	NDST1_utr3_13_0_chr5_149932895_f,NDST1_utr3_14_0_chr5_149932895_f	3utr	FALSE
chr5	176723108	176723143	peak_64894	+	0	0	1	3	1	3	NSD1_utr3_22_0_chr5_176722461_f,NSD1_utr3_23_0_chr5_176722461_f	3utr	FALSE
chr5	177549479	177549513	peak_64969	+	0	0	2	2	1	3	N4BP3_utr3_4_0_chr5_177549003_f	3utr	FALSE
chr6	7288934	7288977	peak_65584	-	1	1	1	1	1	5	SSR1_utr3_0_0_chr6_7281376_r	3utr	FALSE
chr7	6502153	6502201	peak_69794	-	0	0	2	2	1	3	KDELR2_utr3_0_0_chr7_6500712_r	3utr	FALSE
chr7	26252142	26252195	peak_70127	+	2	0	1	1	1	4	CBX3_utr3_5_0_chr7_26251829_f	3utr	FALSE
chr7	44618681	44618736	peak_70725	-	0	0	1	3	1	3	TMED4_utr3_0_0_chr7_44617494_r	3utr	FALSE
chr7	75957528	75957593	peak_71439	-	1	1	1	1	1	5	YWHAG_utr3_0_0_chr7_75956108_r	3utr	FALSE
chr8	23118190	23118249	peak_74307	+	1	1	1	1	1	5	CHMP7_utr3_10_0_chr8_23118113_f	3utr	FALSE
chr8	87573552	87573602	peak_75404	+	2	0	1	1	1	4	CPNE3_utr3_16_0_chr8_87570639_f	3utr	FALSE
chr8	101932357	101932424	peak_75691	-	0	0	2	1	2	3	YWHAZ_utr3_0_0_chr8_101930804_r	3utr	FALSE
chr8	143742485	143742530	peak_76411	-	0	0	2	2	1	3	JRK_utr3_0_0_chr8_143738874_r	3utr	FALSE
chrX	54589729	54589766	peak_81456	+	0	0	3	1	1	3	GNL3L_utr3_15_0_chrX_54587036_f	3utr	FALSE
chrX	153213994	153214053	peak_82955	-	1	1	1	1	1	5	HCFC1_utr3_0_0_chrX_153213008_r	3utr	FALSE
chr4	83294903	83294970	peak_59832	-	0	0	14	35	7	3	HNRNPD_utr5_6_0_chr4_83294832_r,HNRNPD_utr5_7_0_chr4_83294832_r,HNRNPD_utr5_8_0_chr4_83294832_r	5utr	FALSE
chr6	133119672	133119725	peak_68322	-	0	0	20	24	5	3	SLC18B1_utr5_13_0_chr6_133119596_r	5utr	FALSE
chr15	57211005	57211057	peak_25253	+	1	0	22	19	1	4	TCF12_utr5_0_0_chr15_57210833_f	5utr	FALSE
chr17	80408311	80408372	peak_35594	-	0	1	14	22	4	4	C17orf62_utr5_6_0_chr17_80408356_r,C17orf62_utr5_7_0_chr17_80408356_r	5utr	FALSE
chr4	17806024	17806099	peak_58968	-	0	0	14	20	5	3	DCAF16_utr5_0_0_chr4_17805765_r	5utr	FALSE
chr13	99853230	99853275	peak_21468	+	0	0	9	16	6	3	UBAC2_utr5_0_0_chr13_99853163_f	5utr	FALSE
chr12	7052985	7053049	peak_16354	+	2	4	5	15	0	4	C12orf57_utr5_0_0_chr12_7052980_f	5utr	TRUE	U7	snRNA	56
chr2	61405273	61405339	peak_42775	+	0	0	7	13	2	3	AHSA2_utr5_0_0_chr2_61404555_f	5utr	FALSE
chrX	152989354	152989420	peak_82924	-	0	0	10	9	1	3	BCAP31_utr5_7_0_chrX_152989120_r	5utr	FALSE
chr11	10830262	10830308	peak_12660	-	0	0	5	10	3	3	EIF4G2_utr5_20_0_chr11_10830252_r,EIF4G2_utr5_21_0_chr11_10830252_r	5utr	FALSE
chr1	31887556	31887591	peak_1976	+	0	0	7	5	1	3	SERINC2_utr5_0_0_chr1_31886660_f	5utr	FALSE
chr1	150266533	150266645	peak_5086	+	0	1	3	6	1	4	MRPS21_utr5_0_0_chr1_150266262_f	5utr	FALSE
chr12	110906585	110906617	peak_18801	+	0	1	6	3	1	4	FAM216A_utr5_0_0_chr12_110906232_f	5utr	FALSE
chr20	42086559	42086616	peak_48332	+	0	0	6	4	1	3	SRSF6_utr5_0_0_chr20_42086504_f	5utr	FALSE
chr22	39917140	39917198	peak_52079	+	0	0	3	7	1	3	ATF4_utr5_0_0_chr22_39916564_f	5utr	FALSE
chr3	171178028	171178080	peak_57644	-	0	0	4	6	1	3	TNIK_utr5_29_0_chr3_171177853_r,TNIK_utr5_30_0_chr3_171177853_r,TNIK_utr5_31_0_chr3_171177853_r,TNIK_utr5_32_0_chr3_171177853_r	5utr	FALSE
chr17	46052045	46052088	peak_33467	+	0	0	2	7	1	3	CDK5RAP3_utr5_4_0_chr17_46051766_f	5utr	FALSE
chr19	18671309	18671379	peak_39028	+	0	0	2	5	3	3	KXD1_utr5_1_0_chr19_18671230_f	5utr	FALSE
chr2	61405765	61405851	peak_42777	+	0	0	4	5	1	3	AHSA2_utr5_0_0_chr2_61404555_f	5utr	FALSE
chr7	150067870	150067907	peak_73454	+	0	0	3	6	1	3	REPIN1_utr5_2_0_chr7_150067849_f	5utr	TRUE	MIRc	SINE	31
chr1	244816434	244816508	peak_8342	+	0	0	1	6	2	3	DESI2_utr5_0_0_chr1_244816350_f	5utr	FALSE
chr15	69745190	69745253	peak_25747	+	0	0	1	6	2	3	RPLP1_utr5_0_0_chr15_69745159_f	5utr	FALSE
chr7	112428563	112428613	peak_72415	-	0	1	2	4	2	4	TMEM168_utr5_4_0_chr7_112428509_r	5utr	FALSE
chr15	75871194	75871230	peak_26070	-	0	0	5	2	1	3	PTPN9_utr5_12_0_chr15_75871118_r	5utr	FALSE
chr10	72647934	72647993	peak_10019	-	0	0	2	4	1	3	PCBD1_utr5_3_0_chr10_72647610_r	5utr	FALSE
chr5	6746188	6746232	peak_61723	+	0	1	0	4	2	3	PAPD7_utr5_0_0_chr5_6746101_f	5utr	FALSE
chr2	61404871	61404926	peak_42772	+	0	0	2	3	1	3	AHSA2_utr5_0_0_chr2_61404555_f	5utr	FALSE
chr4	48833406	48833438	peak_59349	+	0	0	1	4	1	3	OCIAD1_utr5_0_0_chr4_48833244_f,OCIAD1_utr5_0_0_chr4_48833323_f	5utr	FALSE
chr9	20622376	20622428	peak_77035	-	0	0	2	2	2	3	MLLT3_utr5_10_0_chr9_20622256_r	5utr	FALSE
chr10	43892693	43892737	peak_9500	-	0	0	2	2	1	3	HNRNPF_utr5_3_0_chr10_43892633_r	5utr	FALSE
chr13	96294411	96294497	peak_21344	-	0	0	1	2	2	3	DZIP1_utr5_18_0_chr13_96294284_r,DZIP1_utr5_19_0_chr13_96294284_r	5utr	FALSE
chr14	77924452	77924502	peak_23459	+	1	3	0	0	1	3	AHSA1_utr5_0_0_chr14_77924373_f	5utr	FALSE
chr15	41786075	41786117	peak_24871	+	0	0	1	3	1	3	ITPKA_utr5_0_0_chr15_41786056_f	5utr	FALSE
chr17	57971154	57971197	peak_34004	+	0	0	1	3	1	3	RPS6KB1_utr5_1_0_chr17_57971157_f	5utr	FALSE
chr20	17662828	17662867	peak_47444	-	2	0	1	0	2	3	RRBP1_utr5_24_0_chr20_17662673_r,RRBP1_utr5_25_0_chr20_17662673_r	5utr	FALSE
chr9	116137998	116138024	peak_78769	-	0	0	1	1	3	3	HDHD3_utr5_1_0_chr9_116137733_r	5utr	FALSE
chr16	2287124	2287218	peak_27547	+	0	7	62	60	39	4	DNASE1L2_cds_2_0_chr16_2287039_f	cds	FALSE
chr15	91423004	91423097	peak_26685	+	1	5	30	50	11	5	FURIN_cds_11_0_chr15_91423097_f	cds	FALSE
chrX	107978883	107978981	peak_82169	-	0	0	30	33	4	3	IRS4_cds_0_0_chrX_107975801_r	cds	FALSE
chr1	150551799	150551870	peak_5123	-	0	0	19	36	10	3	MCL1_cds_1_0_chr1_150551319_r,MCL1_cds_2_0_chr1_150551319_r	cds	FALSE
chr2	242275475	242275541	peak_46865	+	1	0	13	35	9	4	SEPT2_cds_4_0_chr2_242275390_f,SEPT2_cds_5_0_chr2_242275390_f,SEPT2_cds_8_0_chr2_242275390_f	cds	FALSE
chr11	124615618	124615668	peak_15835	+	0	0	17	22	5	3	NRGN_cds_1_0_chr11_124615399_f	cds	FALSE
chr9	123292287	123292360	peak_78856	-	1	0	19	20	4	4	CDK5RAP2_cds_27_0_chr9_123292256_r,CDK5RAP2_cds_29_0_chr9_123292256_r,CDK5RAP2_cds_30_0_chr9_123292256_r	cds	FALSE
chr1	934662	934737	peak_54	-	1	0	15	16	5	4	HES4_cds_0_0_chr1_934439_r	cds	FALSE
chr16	58550808	58550855	peak_29261	+	0	0	11	20	6	3	SETD6_cds_4_0_chr16_58550712_f,SETD6_cds_5_0_chr16_58550712_f	cds	FALSE
chr6	111652925	111652974	peak_67881	-	0	0	16	16	5	3	REV3L_cds_8_0_chr6_111652879_r	cds	FALSE
chr4	15656900	15656950	peak_58931	-	0	0	16	14	3	3	FBXL5_cds_10_0_chr4_15656827_r	cds	FALSE
chr16	2514555	2514629	peak_27586	+	0	0	9	17	6	3	C16orf59_cds_9_0_chr16_2514523_f	cds	FALSE
chr14	105219544	105219579	peak_24352	+	0	0	14	11	6	3	SIVA1_cds_0_0_chr14_105219539_f	cds	FALSE
chr5	145838558	145838678	peak_64202	+	0	0	10	18	2	3	TCERG1_cds_3_0_chr5_145838447_f	cds	TRUE	(CCCCAG)n	Simple_repeat	120
chr22	38902216	38902304	peak_51959	-	0	0	14	10	4	3	DDX17_cds_12_0_chr22_38901956_r	cds	FALSE
chr8	145689535	145689610	peak_76641	-	0	0	6	18	4	3	CYHR1_cds_0_0_chr8_145689510_r	cds	FALSE
chr17	39913787	39913885	peak_32913	-	3	10	4	6	4	5	JUP_cds_2_0_chr17_39913667_r,JUP_cds_3_0_chr17_39913667_r	cds	FALSE
chr19	2250351	2250422	peak_37517	+	0	0	10	13	3	3	AMH_cds_1_0_chr19_2250336_f	cds	FALSE
chr5	179047944	179047980	peak_65065	-	0	0	11	8	4	3	HNRNPH1_cds_10_0_chr5_179047893_r	cds	FALSE
chr3	14187586	14187631	peak_53382	-	0	0	9	11	2	3	XPC_cds_0_0_chr3_14187441_r	cds	FALSE
chr2	96934259	96934328	peak_43565	+	0	1	7	9	4	4	CIAO1_cds_4_0_chr2_96934195_f	cds	FALSE
chr19	7591686	7591754	peak_38051	+	0	0	9	7	4	3	MCOLN1_cds_3_0_chr19_7591647_f	cds	FALSE
chr2	27448619	27448652	peak_41912	+	0	0	5	11	4	3	CAD_cds_11_0_chr2_27448573_f	cds	FALSE
chr9	131196771	131196850	peak_79349	+	1	0	7	5	5	4	CERCAM_cds_10_0_chr9_131196689_f	cds	FALSE
chr3	52489657	52489733	peak_55112	+	0	0	5	9	3	3	NISCH_cds_0_0_chr3_52489658_f	cds	FALSE
chr7	39990441	39990558	peak_70532	+	0	0	2	11	3	3	CDK13_cds_0_0_chr7_39990241_f	cds	TRUE	(CCG)n	Simple_repeat	27
chr1	1334603	1334684	peak_168	-	0	0	9	5	1	3	CCNL2_cds_10_0_chr1_1334399_r,CCNL2_cds_5_0_chr1_1334399_r	cds	FALSE
chr14	74754910	74754969	peak_23295	-	0	0	6	6	3	3	ABCD4_cds_3_0_chr14_74754910_r	cds	FALSE
chr19	1207036	1207089	peak_37177	+	0	0	5	8	2	3	STK11_cds_0_0_chr19_1206913_f	cds	FALSE
chr8	145734691	145734768	peak_76651	+	0	0	2	10	3	3	MFSD3_cds_0_0_chr8_145734717_f	cds	FALSE
chr12	463307	463344	peak_16067	-	0	0	5	8	1	3	KDM5A_cds_20_0_chr12_463242_r	cds	FALSE
chr17	25633834	25633885	peak_32202	+	0	0	7	6	1	3	WSB1_cds_2_0_chr17_25633808_f,WSB1_cds_4_0_chr17_25633808_f	cds	FALSE
chr2	26609235	26609299	peak_41860	+	0	0	3	9	2	3	EPT1_cds_8_0_chr2_26609222_f	cds	FALSE
chr17	45747097	45747165	peak_33424	+	0	0	4	6	3	3	KPNB1_cds_10_0_chr17_45747044_f,KPNB1_cds_9_0_chr17_45747044_f	cds	FALSE
chr17	79633483	79633541	peak_35342	-	0	0	4	8	1	3	OXLD1_cds_0_0_chr17_79633329_r,OXLD1_cds_1_0_chr17_79633329_r	cds	FALSE
chr17	48562119	48562152	peak_33682	+	1	0	9	1	1	4	RSAD1_cds_8_0_chr17_48562105_f	cds	FALSE
chr22	42335114	42335172	peak_52351	-	0	0	1	8	3	3	CENPM_cds_0_0_chr22_42335060_r	cds	FALSE
chr22	45281760	45281803	peak_52560	-	1	0	6	5	0	3	PHF21B_cds_2_0_chr22_45281743_r	cds	FALSE
chr9	35078229	35078295	peak_77346	-	0	0	3	6	3	3	FANCG_cds_10_0_chr9_35078138_r	cds	FALSE
chr20	60963372	60963412	peak_48952	+	0	0	5	4	2	3	RPS21_cds_4_0_chr20_60963365_f	cds	FALSE
chr22	42335029	42335072	peak_52350	-	0	0	3	7	1	3	CENPM_cds_0_0_chr22_42335060_r	cds	FALSE
chr5	138643692	138643741	peak_63972	+	0	0	3	5	3	3	MATR3_cds_1_0_chr5_138643105_f,MATR3_cds_3_0_chr5_138643105_f,MATR3_cds_4_0_chr5_138643105_f	cds	FALSE
chr1	100366273	100366319	peak_4329	+	0	0	3	6	1	3	AGL_cds_23_0_chr1_100366192_f,AGL_cds_25_0_chr1_100366192_f	cds	FALSE
chr1	110171946	110171998	peak_4509	+	0	0	2	6	2	3	AMPD2_cds_11_0_chr1_110171949_f,AMPD2_cds_12_0_chr1_110171949_f,AMPD2_cds_13_0_chr1_110171949_f,AMPD2_cds_14_0_chr1_110171949_f	cds	FALSE
chr17	4883516	4883546	peak_31256	-	0	0	2	6	2	3	CAMTA2_cds_13_0_chr17_4882979_r,CAMTA2_cds_14_0_chr17_4882979_r	cds	FALSE
chr19	13223605	13223646	peak_38571	-	0	0	2	7	1	3	TRMT1_cds_10_0_chr19_13223519_r,TRMT1_cds_9_0_chr19_13223519_r	cds	FALSE
chr14	31642849	31642896	peak_22128	-	0	0	5	3	1	3	HECTD1_cds_38_0_chr14_31642731_r	cds	FALSE
chr17	76831471	76831543	peak_35030	-	0	0	2	6	1	3	USP36_cds_16_0_chr17_76831362_r	cds	FALSE
chr20	48558172	48558208	peak_48605	+	0	0	3	4	2	3	RNF114_cds_1_0_chr20_48558098_f	cds	FALSE
chr21	34904705	34904755	peak_49514	-	1	0	4	3	1	4	GART_cds_17_0_chr21_34904651_r,GART_cds_6_0_chr21_34904651_r	cds	FALSE
chr21	44324012	44324069	peak_49848	+	0	0	2	5	2	3	NDUFV3_cds_2_0_chr21_44323292_f	cds	FALSE
chr3	49053431	49053473	peak_54675	-	0	0	3	5	1	3	DALRD3_cds_2_0_chr3_49053406_r	cds	FALSE
chr1	26608936	26608999	peak_1556	-	0	0	2	4	2	3	UBXN11_cds_0_0_chr1_26608790_r	cds	FALSE
chr1	112303788	112303848	peak_4601	+	3	1	2	1	1	5	DDX20_cds_6_0_chr1_112303848_f	cds	FALSE
chr11	13736164	13736197	peak_12764	+	0	0	3	4	1	3	FAR1_cds_8_0_chr11_13736056_f	cds	FALSE
chr12	110019156	110019216	peak_18729	+	0	0	3	4	1	3	MVK_cds_4_0_chr12_110019200_f	cds	FALSE
chr19	56154148	56154207	peak_41021	+	0	0	1	6	1	3	ZNF580_cds_0_0_chr19_56153875_f,ZNF580_cds_1_0_chr19_56153875_f	cds	FALSE
chr2	176983957	176983997	peak_45277	+	0	0	2	4	2	3	HOXD10_cds_1_0_chr2_176983682_f	cds	FALSE
chr20	2444449	2444483	peak_47077	-	0	0	1	6	1	3	SNRPB_cds_3_0_chr20_2444393_r	cds	FALSE
chr6	41877042	41877099	peak_66667	-	0	0	1	5	2	3	MED20_cds_1_0_chr6_41877007_r,MED20_cds_1_0_chr6_41877083_r	cds	FALSE
chr9	136231792	136231838	peak_79811	-	0	0	3	3	2	3	SURF4_cds_1_0_chr9_136231716_r,SURF4_cds_1_0_chr9_136231791_r	cds	FALSE
chrX	136649214	136649292	peak_82728	+	0	0	3	4	1	3	ZIC3_cds_0_0_chrX_136648851_f	cds	FALSE
chr11	121175090	121175129	peak_15795	+	0	0	1	4	2	3	SC5D_cds_2_0_chr11_121175070_f	cds	FALSE
chr13	77566302	77566340	peak_21045	+	0	0	2	4	1	3	CLN5_cds_0_0_chr13_77566087_f	cds	FALSE
chr16	29818931	29818973	peak_28651	+	0	0	1	4	2	3	MAZ_cds_1_0_chr16_29818299_f,MAZ_cds_2_0_chr16_29818299_f	cds	FALSE
chr19	11475218	11475280	peak_38423	+	0	0	4	2	1	3	LPPR2_cds_9_0_chr19_11475023_f	cds	FALSE
chr2	97526713	97526761	peak_43616	-	0	0	1	4	2	3	SEMA4C_cds_0_0_chr2_97526363_r	cds	FALSE
chr22	20130413	20130471	peak_50667	+	0	0	2	4	1	3	ZDHHC8_cds_9_0_chr22_20130279_f	cds	FALSE
chr22	20749699	20749762	peak_50679	+	0	1	3	2	1	4	ZNF74_cds_1_0_chr22_20749623_f,ZNF74_cds_2_0_chr22_20749623_f	cds	FALSE
chr3	49714423	49714473	peak_54776	+	0	0	3	2	2	3	APEH_cds_9_0_chr3_49714336_f	cds	FALSE
chr4	139104411	139104455	peak_60659	-	0	0	1	5	1	3	SLC7A11_cds_4_0_chr4_139104356_r	cds	FALSE
chr4	156847165	156847208	peak_61059	-	3	0	2	1	1	4	CTSO_cds_0_0_chr4_156847188_r	cds	FALSE
chr5	179048202	179048313	peak_65066	-	1	3	1	1	1	5	HNRNPH1_cds_11_0_chr5_179048243_r	cds	FALSE
chr8	146017158	146017231	peak_76713	-	3	1	1	1	1	5	RPL8_cds_3_0_chr8_146017158_r	cds	FALSE
chr9	130569255	130569298	peak_79246	+	0	0	4	2	1	3	FPGS_cds_4_0_chr9_130569252_f	cds	FALSE
chr9	139940340	139940373	peak_80135	-	0	0	2	2	3	3	NPDC1_cds_8_0_chr9_139940330_r	cds	FALSE
chrX	53226155	53226198	peak_81359	-	0	0	2	4	1	3	KDM5C_cds_7_0_chrX_53225868_r	cds	FALSE
chrX	135314065	135314137	peak_82692	-	0	0	1	5	1	3	MAP7D3_cds_11_0_chrX_135313703_r	cds	FALSE
chr1	878273	878344	peak_36	+	2	1	1	1	1	5	SAMD11_cds_10_0_chr1_877939_f	cds	FALSE
chr1	231472288	231472343	peak_7894	-	0	0	3	2	1	3	EXOC8_cds_0_0_chr1_231471314_r	cds	FALSE
chr10	111652737	111652798	peak_11312	-	1	1	1	2	1	5	XPNPEP1_cds_16_0_chr10_111652770_r,XPNPEP1_cds_17_0_chr10_111652770_r	cds	FALSE
chr11	9025475	9025548	peak_12565	-	0	2	3	0	1	3	NRIP3_cds_6_0_chr11_9025309_r	cds	FALSE
chr12	125434730	125434789	peak_19619	-	2	1	1	1	1	5	DHX37_cds_3_0_chr12_125434695_r	cds	FALSE
chr14	59950638	59950681	peak_22748	-	0	0	2	1	3	3	L3HYPDH_cds_4_0_chr14_59950527_r	cds	FALSE
chr15	48623844	48623910	peak_25068	+	1	0	1	4	0	3	DUT_cds_0_0_chr15_48623713_f	cds	FALSE
chr16	29821479	29821590	peak_28655	+	0	1	1	4	0	3	MAZ_cds_2_0_chr16_29821398_f,MAZ_cds_4_0_chr16_29821398_f,MAZ_cds_5_0_chr16_29821398_f	cds	FALSE
chr17	5329559	5329625	peak_31293	+	0	0	1	4	1	3	RPAIN_cds_4_0_chr17_5329556_f	cds	FALSE
chr17	42828421	42828451	peak_33244	+	1	0	1	3	1	4	DBF4B_cds_13_0_chr17_42827963_f	cds	FALSE
chr19	8368945	8369010	peak_38118	-	0	0	1	4	1	3	CD320_cds_2_0_chr19_8368739_r	cds	FALSE
chr3	50005330	50005399	peak_54833	+	0	0	1	4	1	3	RBM6_cds_2_0_chr3_50004903_f	cds	FALSE
chr3	127295713	127295832	peak_56637	-	3	0	1	1	1	4	TPRA1_cds_4_0_chr3_127295664_r,TPRA1_cds_6_0_chr3_127295664_r	cds	FALSE
chr5	179305454	179305482	peak_65140	-	0	0	1	3	2	3	TBC1D9B_cds_11_0_chr5_179305309_r,TBC1D9B_cds_12_0_chr5_179305309_r	cds	FALSE
chr6	47512424	47512478	peak_66906	+	2	1	1	1	1	5	CD2AP_cds_3_0_chr6_47512342_f	cds	FALSE
chr8	145661388	145661421	peak_76624	-	0	0	1	3	2	3	TONSL_cds_9_0_chr8_145661041_r	cds	FALSE
chr1	1334475	1334569	peak_167	-	0	0	2	1	2	3	CCNL2_cds_10_0_chr1_1334399_r,CCNL2_cds_5_0_chr1_1334399_r	cds	FALSE
chr1	44820671	44820740	peak_2765	-	0	0	2	2	1	3	ERI3_cds_8_0_chr1_44820564_r	cds	FALSE
chr1	93297633	93297673	peak_4177	+	0	0	3	1	1	3	RPL5_cds_0_0_chr1_93297672_f	cds	FALSE
chr1	108700162	108700207	peak_4424	-	1	1	1	1	1	5	SLC25A24_cds_5_0_chr1_108700084_r	cds	FALSE
chr11	101985037	101985096	peak_15274	+	1	1	1	1	1	5	YAP1_cds_1_0_chr11_101984875_f,YAP1_cds_1_0_chr11_101985088_f	cds	FALSE
chr14	20942926	20942981	peak_21833	+	0	0	1	3	1	3	PNP_cds_3_0_chr14_20942932_f	cds	FALSE
chr15	85681101	85681145	peak_26474	+	1	2	1	1	0	4	PDE8A_cds_20_0_chr15_85681028_f,PDE8A_cds_21_0_chr15_85681028_f	cds	FALSE
chr16	2314134	2314178	peak_27553	-	0	0	2	2	1	3	RNPS1_cds_4_0_chr16_2314177_r,RNPS1_cds_5_0_chr16_2314177_r	cds	FALSE
chr16	23079944	23080035	peak_28385	-	1	3	0	0	1	3	USP31_cds_0_0_chr16_23079367_r	cds	FALSE
chr17	1413009	1413095	peak_30897	-	1	1	1	1	1	5	INPP5K_cds_8_0_chr17_1412977_r	cds	FALSE
chr17	7748935	7749018	peak_31455	+	1	0	1	2	1	4	KDM6B_cds_3_0_chr17_7748873_f	cds	FALSE
chr19	49961811	49961847	peak_40654	+	0	0	2	2	1	3	ALDH16A1_cds_1_0_chr19_49961743_f	cds	FALSE
chr19	54705351	54705395	peak_40920	+	1	1	0	1	2	4	RPS9_cds_2_0_chr19_54705355_f	cds	FALSE
chr19	55997937	55997970	peak_41009	+	0	0	2	2	1	3	NAT14_cds_2_0_chr19_55997775_f	cds	FALSE
chr2	9731523	9731586	peak_41422	-	2	1	1	0	1	4	YWHAQ_cds_3_0_chr2_9731521_r	cds	FALSE
chr2	238672002	238672057	peak_46642	+	2	1	1	1	0	4	LRRFIP1_cds_10_0_chr2_238671246_f,LRRFIP1_cds_7_0_chr2_238671246_f,LRRFIP1_cds_9_0_chr2_238671246_f	cds	TRUE	GA-rich	Low_complexity	5
chr20	3765630	3765688	peak_47193	-	0	0	2	2	1	3	CENPB_cds_0_0_chr20_3765331_r	cds	FALSE
chr20	5965553	5965634	peak_47287	+	1	1	1	1	1	5	MCM8_cds_13_0_chr20_5965427_f,MCM8_cds_14_0_chr20_5965427_f	cds	FALSE
chr20	34241226	34241285	peak_48019	-	0	0	2	2	1	3	RBM12_cds_0_0_chr20_34240446_r	cds	FALSE
chr20	60749643	60749695	peak_48912	+	2	0	1	1	1	4	SS18L1_cds_10_0_chr20_60749573_f,SS18L1_cds_9_0_chr20_60749573_f	cds	FALSE
chr22	42049628	42049679	peak_52302	+	0	0	1	2	2	3	XRCC6_cds_7_0_chr22_42049533_f,XRCC6_cds_8_0_chr22_42049533_f	cds	FALSE
chr22	42322660	42322702	peak_52340	-	1	0	1	3	0	3	TNFRSF13C_cds_2_0_chr22_42322642_r	cds	FALSE
chr4	843720	843794	peak_58272	-	1	1	1	1	1	5	GAK_cds_1_0_chr4_843680_r	cds	FALSE
chr6	26158746	26158828	peak_66096	+	1	1	1	1	1	5	HIST1H2BD_cds_0_0_chr6_26158398_f	cds	FALSE
chr6	26205081	26205123	peak_66100	+	1	1	1	1	1	5	HIST1H4E_cds_0_0_chr6_26204873_f	cds	FALSE
chr6	109764768	109764800	peak_67802	+	0	0	2	2	1	3	SMPD2_cds_9_0_chr6_109764720_f	cds	FALSE
chr7	4722114	4722165	peak_69625	+	1	0	1	2	1	4	FOXK1_cds_0_0_chr7_4721940_f	cds	TRUE	(CCG)n	Simple_repeat	11
chr7	157046740	157046779	peak_73835	+	0	0	2	2	1	3	UBE3C_cds_19_0_chr7_157046648_f	cds	FALSE
chr9	33037010	33037072	peak_77181	+	1	1	1	1	1	5	DNAJA1_cds_7_0_chr9_33037013_f	cds	FALSE
chr9	130094582	130094641	peak_79206	+	0	0	2	2	1	3	GARNL3_cds_7_0_chr9_130094553_f,GARNL3_cds_8_0_chr9_130094553_f	cds	FALSE
chr9	131183182	131183239	peak_79346	+	0	0	2	2	1	3	CERCAM_cds_0_0_chr9_131183157_f	cds	FALSE
chrX	48676658	48676699	peak_81251	+	0	0	1	3	1	3	HDAC6_cds_21_0_chrX_48676627_f	cds	FALSE
chr5	179045620	179045754	peak_65052	-	3	7	100	127	27	5	HNRNPH1_intron_8_0_chr5_179045325_r	intron	FALSE
chr14	70236948	70237088	peak_23107	+	3	5	43	98	41	5	SRSF5_intron_4_0_chr14_70235969_f	intron	FALSE
chr12	49054504	49054557	peak_17070	-	1	1	40	51	26	5	KANSL2_intron_2_0_chr12_49054403_r	intron	FALSE
chr19	3980261	3980326	peak_37707	-	1	1	37	53	21	5	EEF2_intron_5_0_chr19_3980065_r	intron	FALSE
chr3	38500635	38500689	peak_54001	+	0	0	53	45	10	3	ACVR2B_intron_0_0_chr3_38495866_f	intron	FALSE
chr22	38885128	38885189	peak_51935	-	1	0	32	50	11	4	DDX17_intron_1_0_chr22_38884121_r	intron	FALSE
chr1	23661144	23661199	peak_1425	-	0	2	15	57	19	4	HNRNPR_intron_5_0_chr1_23650226_r,HNRNPR_intron_5_0_chr1_23660125_r,HNRNPR_intron_6_0_chr1_23660125_r	intron	FALSE
chr6	16459011	16459092	peak_65827	-	2	0	32	44	14	4	ATXN1_intron_1_0_chr6_16328702_r	intron	FALSE
chr19	2225766	2225830	peak_37485	+	0	1	19	62	9	4	DOT1L_intron_25_0_chr19_2225452_f	intron	FALSE
chr10	32186102	32186148	peak_9327	-	1	1	28	36	21	5	ARHGAP12_intron_13_0_chr10_32150587_r,ARHGAP12_intron_14_0_chr10_32150587_r,ARHGAP12_intron_15_0_chr10_32150587_r,ARHGAP12_intron_16_0_chr10_32150587_r	intron	FALSE
chr19	1426679	1426730	peak_37276	+	1	3	27	40	14	5	DAZAP1_intron_6_0_chr19_1425960_f	intron	FALSE
chr12	53400911	53400982	peak_17346	+	0	0	31	39	14	3	EIF4B_intron_0_0_chr12_53400281_f	intron	FALSE
chr22	19751194	19751258	peak_50524	+	0	0	33	40	11	3	TBX1_intron_3_0_chr22_19750866_f	intron	FALSE
chr16	2752804	2752870	peak_27627	+	0	1	30	42	4	4	KCTD5_intron_4_0_chr16_2752480_f	intron	FALSE
chr5	134700007	134700093	peak_63829	-	1	0	20	42	9	4	H2AFY_intron_4_0_chr5_134696295_r,H2AFY_intron_4_0_chr5_134696298_r	intron	FALSE
chr7	5361161	5361212	peak_69687	-	0	0	32	30	10	3	TNRC18_intron_8_0_chr7_5360822_r	intron	FALSE
chr10	114844178	114844240	peak_11410	+	0	0	27	35	9	3	TCF7L2_intron_2_0_chr10_114711367_f,TCF7L2_intron_3_0_chr10_114799886_f,TCF7L2_intron_4_0_chr10_114799886_f	intron	FALSE
chr4	1845561	1845623	peak_58416	-	0	0	24	42	2	3	LETM1_intron_11_0_chr4_1843525_r	intron	FALSE
chr14	20763340	20763397	peak_21810	-	0	0	21	34	9	3	TTC5_intron_1_0_chr14_20760287_r	intron	FALSE
chr16	89862786	89862864	peak_30705	-	0	0	30	25	9	3	FANCA_intron_32_0_chr16_89862427_r	intron	FALSE
chr15	50864547	50864611	peak_25129	-	0	1	23	28	9	4	TRPM7_intron_2_0_chr15_50862353_r	intron	FALSE
chr11	67948149	67948195	peak_14448	-	1	0	23	27	9	4	SUV420H1_intron_5_0_chr11_67942651_r,SUV420H1_intron_6_0_chr11_67947668_r,SUV420H1_intron_7_0_chr11_67947668_r,SUV420H1_intron_8_0_chr11_67947668_r	intron	FALSE
chr6	138728638	138728675	peak_68438	+	0	1	19	31	9	4	HEBP2_intron_2_0_chr6_138727289_f	intron	FALSE
chr19	7994189	7994230	peak_38087	-	1	0	25	24	9	4	TIMM44_intron_2_0_chr19_7993052_r	intron	FALSE
chr4	77874531	77874581	peak_59729	+	0	0	20	34	4	3	SEPT11_intron_0_0_chr4_77871084_f	intron	FALSE
chr7	155301925	155301980	peak_73706	-	0	0	21	31	6	3	CNPY1_intron_2_0_chr7_155301793_r	intron	FALSE
chr9	91934770	91934837	peak_77999	+	2	3	10	36	7	5	SECISBP2_intron_1_0_chr9_91934713_f	intron	FALSE
chr4	20283177	20283233	peak_58992	+	0	0	10	39	8	3	SLIT2_intron_3_0_chr4_20270505_f	intron	FALSE
chr12	1823160	1823258	peak_16145	+	0	0	15	33	7	3	ADIPOR2_intron_0_0_chr12_1800358_f	intron	FALSE
chr7	151730183	151730286	peak_73591	+	0	0	14	33	7	3	GALNT11_intron_0_0_chr7_151722970_f	intron	FALSE
chrX	153672937	153673043	peak_83053	+	1	0	17	30	6	4	FAM50A_intron_0_0_chrX_153672694_f	intron	FALSE
chr22	38887656	38887726	peak_51940	-	0	0	7	35	9	3	DDX17_intron_1_0_chr22_38884121_r	intron	FALSE
chr4	2006926	2006989	peak_58471	-	0	0	11	28	12	3	NELFA_intron_9_0_chr4_1993443_r	intron	FALSE
chr17	30688193	30688256	peak_32549	+	0	0	14	29	7	3	ZNF207_intron_4_0_chr17_30687987_f	intron	FALSE
chr8	144675382	144675420	peak_76486	-	1	0	22	21	5	4	EEF1D_intron_5_0_chr8_144669023_r,EEF1D_intron_6_0_chr8_144669020_r,EEF1D_intron_6_0_chr8_144669023_r,EEF1D_intron_8_0_chr8_144672909_r,EEF1D_intron_8_0_chr8_144674831_r	intron	FALSE
chr9	97207755	97207802	peak_78243	+	0	1	15	24	9	4	HIATL1_intron_5_0_chr9_97207465_f	intron	FALSE
chr2	54162477	54162551	peak_42634	-	0	0	13	28	6	3	PSME4_intron_39_0_chr2_54161865_r	intron	FALSE
chr14	104131275	104131361	peak_24278	+	0	0	17	23	6	3	KLC1_intron_4_0_chr14_104129265_f	intron	FALSE
chr10	7845937	7845976	peak_8776	+	0	0	20	19	6	3	ATP5C1_intron_7_0_chr10_7844818_f	intron	FALSE
chr11	22231900	22231947	peak_12969	+	0	1	19	16	9	4	ANO5_intron_1_0_chr11_22225397_f	intron	FALSE
chr3	23928957	23928995	peak_53656	+	0	1	18	19	7	4	UBE2E1_intron_1_0_chr3_23848913_f,UBE2E1_intron_1_0_chr3_23853002_f,UBE2E1_intron_2_0_chr3_23853002_f	intron	FALSE
chr2	191072795	191072846	peak_45543	-	0	0	18	24	2	3	HIBCH_intron_0_0_chr2_191069959_r	intron	FALSE
chr3	52571342	52571428	peak_55141	+	0	0	21	20	3	3	SMIM4_intron_0_0_chr3_52570923_f	intron	FALSE
chr11	67800998	67801057	peak_14432	+	0	0	18	21	4	3	NDUFS8_intron_4_0_chr11_67800751_f	intron	FALSE
chr16	75065709	75065783	peak_29912	+	0	0	10	20	12	3	ZNRF1_intron_0_0_chr16_75033994_f	intron	FALSE
chr4	85879773	85879831	peak_59913	-	0	1	10	25	6	4	WDFY3_intron_66_0_chr4_85853517_r	intron	FALSE
chr9	139938414	139938504	peak_80121	-	0	0	18	18	6	3	NPDC1_intron_7_0_chr9_139937526_r	intron	FALSE
chr1	153949555	153949632	peak_5358	-	0	1	13	22	3	4	JTB_intron_3_0_chr1_153949490_r	intron	FALSE
chr15	68508522	68508571	peak_25693	-	0	1	19	15	4	4	CLN6_intron_4_0_chr15_68506727_r	intron	FALSE
chr3	13392661	13392720	peak_53350	-	0	0	14	18	7	3	NUP210_intron_19_0_chr3_13384804_r	intron	FALSE
chr13	75933585	75933632	peak_20980	-	0	0	18	18	2	3	TBC1D4_intron_15_0_chr13_75930388_r,TBC1D4_intron_16_0_chr13_75930388_r,TBC1D4_intron_17_0_chr13_75930388_r	intron	FALSE
chr2	109157422	109157487	peak_43876	+	0	0	13	19	6	3	LIMS1_intron_0_0_chr2_109151051_f	intron	FALSE
chr21	46949217	46949291	peak_50179	-	1	0	6	23	8	4	SLC19A1_intron_1_0_chr21_46945873_r	intron	FALSE
chr19	47868346	47868404	peak_40429	+	0	0	14	21	2	3	DHX34_intron_5_0_chr19_47865951_f	intron	FALSE
chr20	43559756	43559799	peak_48412	+	0	0	13	20	4	3	PABPC1L_intron_7_0_chr20_43559368_f	intron	FALSE
chr3	50009654	50009716	peak_54834	+	0	0	10	20	7	3	RBM6_intron_1_0_chr3_50000119_f,RBM6_intron_3_0_chr3_50009582_f	intron	FALSE
chr1	55608999	55609062	peak_3314	-	0	0	13	15	7	3	USP24_intron_46_0_chr1_55608793_r	intron	FALSE
chr11	456776	456836	peak_12106	+	0	0	6	24	5	3	PTDSS2_intron_0_0_chr11_450638_f	intron	FALSE
chr12	132627043	132627130	peak_19766	-	0	0	14	20	1	3	DDX51_intron_11_0_chr12_132626968_r	intron	FALSE
chr19	1592120	1592214	peak_37329	-	0	0	12	20	3	3	MBD3_intron_5_0_chr19_1585214_r	intron	FALSE
chr19	40787599	40787680	peak_39903	-	0	0	6	20	9	3	AKT2_intron_11_0_chr19_40762962_r,AKT2_intron_12_0_chr19_40771259_r	intron	FALSE
chr4	57295177	57295232	peak_59474	-	0	0	10	20	5	3	PPAT_intron_9_0_chr4_57273883_r	intron	FALSE
chr9	133476672	133476725	peak_79567	+	1	0	9	18	7	4	FUBP3_intron_1_0_chr9_133470976_f	intron	FALSE
chr10	89533078	89533137	peak_10548	-	0	1	11	16	6	4	ATAD1_intron_3_0_chr10_89530799_r	intron	FALSE
chr19	577402	577484	peak_37045	+	0	0	11	18	5	3	BSG_intron_0_0_chr19_571580_f,BSG_intron_0_0_chr19_572702_f	intron	FALSE
chr19	39203562	39203639	peak_39741	+	0	0	15	17	2	3	ACTN4_intron_7_0_chr19_39200983_f	intron	FALSE
chr8	116618737	116618821	peak_75856	-	0	0	9	20	5	3	TRPS1_intron_3_0_chr8_116617230_r	intron	FALSE
chrX	49096276	49096349	peak_81295	+	0	0	10	20	4	3	CCDC22_intron_1_0_chrX_49093731_f	intron	FALSE
chr1	21108025	21108075	peak_1281	-	1	0	14	14	4	4	HP1BP3_intron_11_0_chr1_21107034_r	intron	FALSE
chr1	182358188	182358240	peak_6407	-	0	1	10	16	6	4	GLUL_intron_5_0_chr1_182357886_r	intron	FALSE
chr16	262648	262694	peak_27023	-	0	0	6	23	4	3	LUC7L_intron_5_0_chr16_258188_r,LUC7L_intron_6_0_chr16_258188_r	intron	FALSE
chr17	19213045	19213119	peak_32058	+	1	0	10	20	2	4	EPN2_intron_0_0_chr17_19140845_f,EPN2_intron_2_0_chr17_19187028_f,EPN2_intron_3_0_chr17_19189104_f	intron	FALSE
chr17	38149353	38149402	peak_32836	+	0	0	6	23	4	3	PSMD3_intron_5_0_chr17_38146451_f	intron	FALSE
chr3	52004958	52005015	peak_55022	-	0	0	12	16	5	3	ABHD14B_intron_1_0_chr3_52004201_r	intron	FALSE
chr1	8843930	8843997	peak_639	-	0	0	9	18	5	3	RERE_intron_21_0_chr1_8716501_r	intron	FALSE
chr12	54432358	54432420	peak_17475	+	0	0	12	18	2	3	HOXC4_intron_0_0_chr12_54411199_f	intron	FALSE
chr17	73891060	73891114	peak_34763	-	0	0	14	15	3	3	TRIM65_intron_3_0_chr17_73888932_r,TRIM65_intron_4_0_chr17_73888932_r	intron	FALSE
chr3	158078772	158078848	peak_57420	+	0	0	7	21	4	3	RSRC1_intron_4_0_chr3_158072698_f,RSRC1_intron_5_0_chr3_158072698_f	intron	FALSE
chr4	170496703	170496745	peak_61201	-	0	0	13	15	4	3	NEK1_intron_20_0_chr4_170483348_r,NEK1_intron_21_0_chr4_170483348_r,NEK1_intron_22_0_chr4_170483348_r,NEK1_intron_23_0_chr4_170483348_r	intron	FALSE
chr1	186371247	186371301	peak_6538	+	0	0	3	20	8	3	C1orf27_intron_10_0_chr1_186368177_f,C1orf27_intron_9_0_chr1_186368177_f	intron	FALSE
chr13	115009041	115009121	peak_21793	+	0	0	6	15	10	3	CDC16_intron_6_0_chr13_115008824_f	intron	FALSE
chr2	37474924	37474974	peak_42205	+	0	0	6	14	11	3	NDUFAF7_intron_6_0_chr2_37474773_f,NDUFAF7_intron_8_0_chr2_37474773_f	intron	FALSE
chr4	8406299	8406380	peak_58830	-	0	0	9	17	5	3	ACOX3_intron_10_0_chr4_8401380_r,ACOX3_intron_9_0_chr4_8401380_r	intron	FALSE
chr16	2014147	2014271	peak_27418	-	1	0	9	14	6	4	RPS2_intron_3_0_chr16_2013258_r	intron	FALSE
chr19	4310696	4310783	peak_37758	+	0	0	12	14	4	3	FSD1_intron_5_0_chr19_4310594_f	intron	FALSE
chr11	67166816	67166861	peak_14381	-	0	0	9	17	3	3	PPP1CA_intron_2_0_chr11_67166635_r	intron	FALSE
chr16	718411	718487	peak_27167	+	0	1	7	17	4	4	RHOT2_intron_1_0_chr16_718412_f	intron	FALSE
chr17	43005991	43006128	peak_33273	-	0	0	9	17	3	3	KIF18B_intron_2_0_chr17_43005947_r,KIF18B_intron_3_0_chr17_43005947_r	intron	FALSE
chr22	19794971	19795026	peak_50539	-	0	0	12	14	3	3	GNB1L_intron_2_0_chr22_19794281_r	intron	FALSE
chr1	178756667	178756724	peak_6266	+	0	0	8	13	7	3	RALGPS2_intron_3_0_chr1_178754743_f	intron	FALSE
chr17	30806546	30806628	peak_32564	+	1	0	9	16	2	4	PSMD11_intron_9_0_chr17_30806395_f	intron	FALSE
chr19	54643180	54643231	peak_40906	+	1	1	7	13	6	5	CNOT3_intron_0_0_chr19_54641710_f	intron	FALSE
chr20	17957192	17957282	peak_47469	+	0	1	13	13	1	4	MGME1_intron_2_0_chr20_17956547_f	intron	FALSE
chr21	45147860	45147940	peak_49931	+	0	0	13	11	4	3	PDXK_intron_0_0_chr21_45139263_f	intron	FALSE
chr8	142187067	142187195	peak_76364	+	0	3	10	11	4	4	DENND3_intron_14_0_chr8_142186861_f	intron	FALSE
chrX	48434238	48434314	peak_81228	+	0	0	9	17	2	3	RBM3_intron_2_0_chrX_48434056_f	intron	FALSE
chr1	19474054	19474123	peak_1173	-	0	0	11	10	6	3	UBR4_intron_54_0_chr1_19473495_r	intron	FALSE
chr1	91437596	91437664	peak_4086	-	0	0	9	13	5	3	ZNF644_intron_1_0_chr1_91383712_r,ZNF644_intron_3_0_chr1_91406867_r	intron	FALSE
chr12	112523302	112523354	peak_18906	-	1	0	10	13	3	4	NAA25_intron_19_0_chr12_112518939_r	intron	FALSE
chr2	208857266	208857316	peak_45939	-	0	0	9	15	3	3	PLEKHM3_intron_5_0_chr2_208842311_r	intron	FALSE
chr3	185649022	185649076	peak_57956	-	0	0	11	13	3	3	TRA2B_intron_6_0_chr3_185643415_r,TRA2B_intron_7_0_chr3_185644523_r	intron	FALSE
chr6	47262242	47262298	peak_66896	-	0	1	6	14	6	4	TNFRSF21_intron_4_0_chr6_47254332_r	intron	FALSE
chr9	139726407	139726484	peak_80070	+	1	2	9	14	1	5	RABL6_intron_5_0_chr9_139726314_f	intron	FALSE
chr1	6257927	6257985	peak_480	-	0	0	9	12	5	3	RPL22_intron_2_0_chr1_6257817_r	intron	FALSE
chr12	132418496	132418541	peak_19721	+	0	0	12	10	4	3	PUS1_intron_2_0_chr12_132416858_f	intron	FALSE
chr16	11997930	11997974	peak_28105	-	0	0	8	15	3	3	GSPT1_intron_13_0_chr16_11991893_r	intron	FALSE
chr17	73218449	73218503	peak_34652	+	0	0	10	14	2	3	NUP85_intron_5_0_chr17_73214402_f,NUP85_intron_6_0_chr17_73214402_f	intron	FALSE
chr2	174968914	174968967	peak_45172	-	0	0	8	15	3	3	OLA1_intron_3_0_chr2_174946793_r	intron	FALSE
chr22	36730369	36730448	peak_51710	-	0	1	8	16	1	4	MYH9_intron_37_0_chr22_36723534_r	intron	FALSE
chr7	97489454	97489518	peak_71790	-	0	0	7	16	3	3	ASNS_intron_8_0_chr7_97488711_r	intron	FALSE
chrX	40986081	40986129	peak_81012	+	0	0	6	15	5	3	USP9X_intron_1_0_chrX_40982978_f	intron	FALSE
chr1	225614766	225614846	peak_7423	-	0	0	5	17	3	3	LBR_intron_12_0_chr1_225611792_r	intron	FALSE
chr10	94744939	94744984	peak_10670	+	0	1	9	11	4	4	EXOC6_intron_17_0_chr10_94733990_f	intron	FALSE
chr12	56994885	56994963	peak_17651	-	1	4	6	13	1	5	BAZ2A_intron_7_0_chr12_56994883_r	intron	FALSE
chr12	94750908	94750950	peak_18308	-	0	0	2	20	3	3	CEP83_intron_5_0_chr12_94729441_r	intron	FALSE
chr17	62497255	62497291	peak_34268	-	1	0	6	16	2	4	DDX5_intron_1_0_chr17_62496892_r	intron	FALSE
chr2	242052864	242052921	peak_46833	-	0	0	9	10	6	3	PASK_intron_3_0_chr2_242051855_r	intron	FALSE
chr21	32582585	32582640	peak_49380	-	0	0	6	17	2	3	TIAM1_intron_17_0_chr21_32582532_r	intron	FALSE
chr3	160961954	160962010	peak_57491	+	0	0	9	13	3	3	NMD3_intron_10_0_chr3_160960442_f	intron	FALSE
chr5	132039655	132039693	peak_63675	-	0	0	9	13	3	3	KIF3A_intron_7_0_chr5_132039312_r	intron	FALSE
chr8	95748332	95748396	peak_75502	+	0	0	10	14	1	3	DPY19L4_intron_2_0_chr8_95746983_f	intron	FALSE
chr9	130994337	130994434	peak_79311	+	0	0	7	14	4	3	DNM1_intron_9_0_chr9_130986669_f,DNM1_intron_9_0_chr9_130988453_f	intron	FALSE
chr1	978320	978352	peak_66	+	0	0	12	9	3	3	AGRN_intron_6_0_chr1_977543_f	intron	FALSE
chr11	61191130	61191199	peak_13703	-	0	0	4	15	5	3	CPSF7_intron_7_0_chr11_61189081_r	intron	FALSE
chr12	6784808	6784873	peak_16317	-	0	0	8	15	1	3	ZNF384_intron_3_0_chr12_6782607_r,ZNF384_intron_4_0_chr12_6782607_r	intron	FALSE
chr16	493000	493070	peak_27068	+	0	0	8	10	6	3	RAB11FIP3_intron_0_0_chr16_476721_f	intron	FALSE
chr17	40654641	40654675	peak_33011	+	1	0	11	10	2	4	ATP6V0A1_intron_16_0_chr17_40653323_f	intron	FALSE
chr19	40949471	40949538	peak_39921	-	0	0	7	14	3	3	SERTAD3_intron_0_0_chr19_40947994_r	intron	FALSE
chr20	35944264	35944304	peak_48150	+	0	0	5	18	1	3	MANBAL_intron_1_0_chr20_35929817_f,MANBAL_intron_2_0_chr20_35929817_f	intron	FALSE
chr5	179046878	179047049	peak_65059	-	3	4	6	8	3	5	HNRNPH1_intron_9_0_chr5_179046409_r	intron	FALSE
chr8	102216113	102216143	peak_75706	-	0	0	5	17	2	3	ZNF706_intron_2_0_chr8_102213972_r,ZNF706_intron_3_0_chr8_102214676_r	intron	FALSE
chr8	118958741	118958785	peak_75886	-	0	1	7	13	3	4	EXT1_intron_9_0_chr8_118849441_r	intron	FALSE
chr11	28143294	28143342	peak_13009	+	1	0	7	11	4	4	METTL15_intron_2_0_chr11_28135152_f	intron	FALSE
chr12	96404856	96404902	peak_18362	-	0	0	8	12	3	3	LTA4H_intron_3_0_chr12_96402927_r,LTA4H_intron_4_0_chr12_96402927_r	intron	FALSE
chr13	61098817	61098874	peak_20825	+	0	1	5	12	5	4	TDRD3_intron_9_0_chr13_61084890_f	intron	FALSE
chr14	21698873	21698932	peak_21870	-	1	0	6	12	4	4	HNRNPC_intron_4_0_chr14_21698526_r	intron	FALSE
chr15	93520795	93520886	peak_26744	+	0	0	6	14	3	3	CHD2_intron_19_0_chr15_93518181_f	intron	FALSE
chr16	20750101	20750143	peak_28309	-	0	0	7	14	2	3	THUMPD1_intron_1_0_chr16_20749279_r,THUMPD1_intron_2_0_chr16_20749279_r	intron	FALSE
chr16	67212804	67212843	peak_29373	-	0	0	10	11	2	3	KIAA0895L_intron_2_0_chr16_67212408_r	intron	FALSE
chr19	2193164	2193206	peak_37467	+	0	0	8	11	4	3	DOT1L_intron_4_0_chr19_2191240_f	intron	FALSE
chr19	10227059	10227136	peak_38218	-	0	2	6	11	4	4	EIF3G_intron_3_0_chr19_10226751_r	intron	FALSE
chr19	33959370	33959403	peak_39423	-	0	0	10	11	2	3	PEPD_intron_5_0_chr19_33904550_r,PEPD_intron_7_0_chr19_33954969_r	intron	FALSE
chr2	121566421	121566491	peak_44128	+	0	0	5	14	4	3	GLI2_intron_0_0_chr2_121555045_f	intron	FALSE
chr6	170673637	170673693	peak_69344	+	0	0	10	8	5	3	FAM120B_intron_3_0_chr6_170667407_f,FAM120B_intron_5_0_chr6_170667407_f	intron	FALSE
chr7	101473007	101473040	peak_72117	+	0	0	9	10	4	3	CUX1_intron_0_0_chr7_101459374_f,CUX1_intron_0_0_chr7_101460950_f	intron	FALSE
chrX	122818805	122818864	peak_82431	-	0	0	8	12	3	3	THOC2_intron_30_0_chrX_122805613_r	intron	FALSE
chr10	104118721	104118790	peak_11124	+	0	0	4	11	7	3	GBF1_intron_9_0_chr10_104118487_f	intron	FALSE
chr16	67270258	67270322	peak_29393	-	0	0	5	14	3	3	FHOD1_intron_10_0_chr16_67268376_r	intron	FALSE
chr19	2806499	2806566	peak_37587	+	0	0	5	14	3	3	THOP1_intron_5_0_chr19_2805175_f	intron	FALSE
chr4	153455562	153455636	peak_60995	-	1	0	2	14	5	4	FBXW7_intron_10_0_chr4_153333025_r,FBXW7_intron_1_0_chr4_153333682_r	intron	FALSE
chr7	2583080	2583167	peak_69559	-	0	0	2	18	2	3	BRAT1_intron_8_0_chr7_2582958_r	intron	FALSE
chr7	43924498	43924533	peak_70636	-	0	0	7	12	3	3	URGCP-MRPS24_intron_4_0_chr7_43921557_r,URGCP_intron_2_0_chr7_43921557_r	intron	FALSE
chr8	9527553	9527615	peak_74032	+	0	0	8	10	4	3	TNKS_intron_2_0_chr8_9473188_f	intron	FALSE
chr8	144676339	144676395	peak_76488	-	0	0	7	12	3	3	EEF1D_intron_5_0_chr8_144669023_r,EEF1D_intron_6_0_chr8_144669020_r,EEF1D_intron_6_0_chr8_144669023_r,EEF1D_intron_7_0_chr8_144676242_r,EEF1D_intron_8_0_chr8_144672909_r,EEF1D_intron_8_0_chr8_144674831_r	intron	FALSE
chr9	130735899	130735932	peak_79272	-	0	0	8	12	2	3	FAM102A_intron_9_0_chr9_130716205_r	intron	FALSE
chrX	14862499	14862547	peak_80618	-	0	0	8	10	4	3	FANCB_intron_0_0_chrX_14862104_r	intron	FALSE
chr1	78197682	78197735	peak_3846	-	0	0	8	10	3	3	USP33_intron_13_0_chr1_78196417_r,USP33_intron_16_0_chr1_78196417_r	intron	FALSE
chr1	90475086	90475125	peak_4071	+	0	0	4	14	3	3	ZNF326_intron_4_0_chr1_90473310_f	intron	FALSE
chr11	65624101	65624141	peak_14203	-	0	0	11	8	2	3	CFL1_intron_2_0_chr11_65623714_r	intron	FALSE
chr11	67800059	67800165	peak_14431	+	1	0	6	9	5	4	NDUFS8_intron_2_0_chr11_67799804_f	intron	FALSE
chr14	81982431	81982501	peak_23574	-	0	0	3	17	1	3	SEL1L_intron_17_0_chr14_81972586_r,SEL1L_intron_4_0_chr14_81972586_r	intron	FALSE
chr16	85020551	85020635	peak_30222	-	0	0	5	15	1	3	ZDHHC7_intron_4_0_chr16_85015601_r	intron	FALSE
chr19	10899581	10899638	peak_38327	+	1	0	8	11	1	4	DNM2_intron_6_0_chr19_10897383_f	intron	FALSE
chr19	49605888	49605967	peak_40614	+	0	0	11	9	1	3	SNRNP70_intron_6_0_chr19_49604729_f	intron	FALSE
chr3	52516227	52516314	peak_55126	+	0	0	5	14	2	3	NISCH_intron_12_0_chr3_52514312_f	intron	FALSE
chr5	1815682	1815715	peak_61658	+	0	0	9	9	3	3	NDUFS6_intron_2_0_chr5_1814576_f	intron	FALSE
chr5	56491180	56491224	peak_62331	+	0	0	5	13	3	3	GPBP1_intron_0_0_chr5_56472228_f,GPBP1_intron_1_0_chr5_56472228_f	intron	FALSE
chr5	176942525	176942581	peak_64948	-	0	0	8	10	3	3	DDX41_intron_10_0_chr5_176942260_r	intron	FALSE
chr9	20684768	20684841	peak_77037	+	0	0	11	7	3	3	FOCAD_intron_1_0_chr9_20658826_f	intron	FALSE
chr1	2324195	2324233	peak_345	+	0	0	5	14	1	3	RER1_intron_0_0_chr1_2323398_f	intron	FALSE
chr1	12050953	12050996	peak_884	+	1	0	4	11	4	4	MFN2_intron_1_0_chr1_12049401_f,MFN2_intron_2_0_chr1_12049401_f	intron	FALSE
chr10	76995259	76995327	peak_10249	-	0	0	10	9	1	3	COMTD1_intron_4_0_chr10_76995131_r	intron	FALSE
chr10	105383209	105383256	peak_11256	-	0	0	6	13	1	3	SH3PXD2A_intron_4_0_chr10_105377072_r	intron	FALSE
chr13	77600390	77600440	peak_21052	-	0	0	4	14	2	3	FBXL3_intron_3_0_chr13_77595997_r	intron	FALSE
chr14	104150737	104150785	peak_24284	+	0	0	4	14	2	3	KLC1_intron_12_0_chr14_104145883_f	intron	FALSE
chr16	3785818	3785850	peak_27775	-	0	0	9	9	2	3	CREBBP_intron_2_0_chr16_3781939_r	intron	FALSE
chr16	75421387	75421418	peak_29943	-	0	0	7	11	2	3	CFDP1_intron_1_0_chr16_75339081_r	intron	FALSE
chr17	80018135	80018213	peak_35474	-	0	0	8	9	3	3	DUS1L_intron_3_0_chr17_80017970_r	intron	FALSE
chr2	10289824	10289870	peak_41457	+	0	0	5	10	5	3	C2orf48_intron_2_0_chr2_10282503_f	intron	FALSE
chr3	50370625	50370680	peak_54892	-	0	0	5	11	4	3	RASSF1_intron_3_0_chr3_50369586_r	intron	FALSE
chr5	134691460	134691503	peak_63826	-	0	0	5	12	3	3	H2AFY_intron_3_0_chr5_134686604_r,H2AFY_intron_3_0_chr5_134688736_r	intron	FALSE
chr5	140967444	140967493	peak_64114	-	0	0	5	11	4	3	DIAPH1_intron_25_0_chr5_140966765_r	intron	FALSE
chr7	4829952	4829981	peak_69645	+	0	0	3	14	3	3	AP5Z1_intron_13_0_chr7_4829561_f	intron	FALSE
chr8	99650863	99650914	peak_75617	-	0	0	9	9	2	3	STK3_intron_4_0_chr8_99608398_r	intron	FALSE
chr9	15423345	15423379	peak_76935	+	0	1	2	10	7	4	SNAPC3_intron_0_0_chr9_15423192_f	intron	FALSE
chr9	138707456	138707509	peak_79906	-	0	0	2	12	6	3	CAMSAP1_intron_1_0_chr9_138707062_r	intron	FALSE
chr1	151261307	151261370	peak_5205	+	0	0	2	13	4	3	ZNF687_intron_2_0_chr1_151261183_f,ZNF687_intron_3_0_chr1_151261183_f	intron	FALSE
chr1	168166090	168166133	peak_6030	+	0	0	4	14	1	3	TIPRL_intron_4_0_chr1_168165881_f	intron	FALSE
chr1	236972182	236972234	peak_8175	+	0	0	2	11	6	3	MTR_intron_3_0_chr1_236972074_f	intron	FALSE
chr10	15386091	15386163	peak_8960	-	0	0	4	12	3	3	FAM171A1_intron_6_0_chr10_15326105_r	intron	FALSE
chr10	99228969	99229034	peak_10865	-	0	0	4	12	3	3	MMS19_intron_19_0_chr10_99228862_r	intron	FALSE
chr10	114852284	114852328	peak_11413	+	0	1	4	10	4	4	TCF7L2_intron_2_0_chr10_114711367_f,TCF7L2_intron_3_0_chr10_114799886_f,TCF7L2_intron_4_0_chr10_114799886_f,TCF7L2_intron_4_0_chr10_114849300_f	intron	FALSE
chr12	10862840	10862899	peak_16448	-	0	0	5	6	8	3	YBX3_intron_3_0_chr12_10856748_r,YBX3_intron_4_0_chr12_10862714_r	intron	FALSE
chr14	59940952	59940993	peak_22744	-	0	0	6	10	3	3	L3HYPDH_intron_0_0_chr14_59939809_r	intron	FALSE
chr19	10613011	10613055	peak_38280	-	0	0	7	10	2	3	KEAP1_intron_4_0_chr19_10610757_r	intron	FALSE
chr19	47460964	47461006	peak_40382	+	0	0	6	10	3	3	ARHGAP35_intron_1_0_chr19_47440666_f	intron	FALSE
chr19	51305959	51306038	peak_40808	-	0	0	4	13	2	3	C19orf48_intron_1_0_chr19_51305515_r,C19orf48_intron_2_0_chr19_51305515_r,C19orf48_intron_3_0_chr19_51305872_r	intron	FALSE
chr2	20475338	20475373	peak_41631	-	0	0	7	10	2	3	PUM2_intron_7_0_chr2_20463222_r	intron	FALSE
chr20	44707818	44707858	peak_48472	-	0	0	5	12	2	3	NCOA5_intron_5_0_chr20_44699176_r	intron	FALSE
chr21	44487165	44487208	peak_49883	-	0	0	4	11	4	3	CBS_intron_12_0_chr21_44486488_r,CBS_intron_13_0_chr21_44486488_r	intron	FALSE
chr22	19901322	19901392	peak_50571	-	0	0	5	10	4	3	TXNRD2_intron_10_0_chr22_19898971_r,TXNRD2_intron_4_0_chr22_19898971_r	intron	FALSE
chr3	50098754	50098813	peak_54849	+	0	0	9	8	2	3	RBM6_intron_12_0_chr3_50098655_f,RBM6_intron_8_0_chr3_50098655_f	intron	FALSE
chr5	112440185	112440213	peak_63361	-	0	0	8	10	1	3	MCC_intron_12_0_chr5_112440053_r	intron	FALSE
chr5	135276562	135276602	peak_63839	+	0	0	1	15	3	3	FBXL21_intron_6_0_chr5_135276350_f	intron	FALSE
chr5	179046408	179046745	peak_65057	-	4	7	2	4	2	5	HNRNPH1_intron_9_0_chr5_179046409_r	intron	FALSE
chr6	53158033	53158089	peak_66975	-	0	1	5	10	3	4	ELOVL5_intron_4_0_chr6_53156762_r,ELOVL5_intron_5_0_chr6_53156762_r,ELOVL5_intron_6_0_chr6_53156762_r	intron	FALSE
chr6	135708557	135708610	peak_68382	-	0	0	5	13	1	3	AHI1_intron_5_0_chr6_135679326_r	intron	FALSE
chr7	99049838	99049891	peak_71923	+	0	1	6	8	4	4	CPSF4_intron_4_0_chr7_99048419_f	intron	FALSE
chr1	10574517	10574552	peak_771	+	0	0	5	9	4	3	PEX14_intron_1_0_chr1_10555379_f	intron	FALSE
chr10	43658278	43658354	peak_9490	+	0	0	6	10	2	3	CSGALNACT2_intron_3_0_chr10_43656044_f	intron	FALSE
chr16	2579319	2579355	peak_27604	+	0	0	8	8	2	3	AMDHD2_intron_8_0_chr16_2579097_f	intron	FALSE
chr16	29812225	29812307	peak_28644	+	0	0	7	10	1	3	KIF22_intron_7_0_chr16_29811370_f,KIF22_intron_8_0_chr16_29811370_f	intron	FALSE
chr17	80617896	80617947	peak_35643	-	0	0	2	8	8	3	RAB40B_intron_2_0_chr17_80617534_r	intron	FALSE
chr22	50664629	50664714	peak_52838	-	1	1	3	12	1	5	TUBGCP6_intron_16_0_chr22_50664619_r	intron	FALSE
chr3	12611086	12611144	peak_53263	+	0	0	8	8	2	3	MKRN2_intron_0_0_chr3_12598676_f,MKRN2_intron_1_0_chr3_12610503_f	intron	FALSE
chr3	25791320	25791373	peak_53710	-	0	0	10	7	1	3	NGLY1_intron_6_0_chr3_25781291_r,NGLY1_intron_7_0_chr3_25781291_r	intron	FALSE
chr3	38046203	38046266	peak_53959	+	0	0	7	9	2	3	VILL_intron_14_0_chr3_38045891_f	intron	FALSE
chr3	60512760	60512818	peak_55520	-	0	1	6	9	2	4	FHIT_intron_4_0_chr3_59999879_r	intron	FALSE
chr4	39700467	39700511	peak_59207	+	0	0	6	10	2	3	UBE2K_intron_0_0_chr4_39700011_f	intron	FALSE
chr4	83276048	83276105	peak_59827	-	0	0	3	10	5	3	HNRNPD_intron_0_0_chr4_83275308_r	intron	FALSE
chr4	95382522	95382565	peak_60065	+	0	0	8	8	2	3	PDLIM5_intron_1_0_chr4_95376536_f	intron	FALSE
chr5	70844153	70844190	peak_62585	+	0	0	5	10	3	3	BDP1_intron_31_0_chr5_70841047_f	intron	FALSE
chr5	132221078	132221114	peak_63695	-	0	0	4	10	4	3	AFF4_intron_2_0_chr5_132220812_r	intron	FALSE
chr5	145869512	145869546	peak_64209	+	0	0	6	7	5	3	TCERG1_intron_12_0_chr5_145863193_f,TCERG1_intron_13_0_chr5_145863193_f	intron	FALSE
chr5	150529742	150529805	peak_64346	-	0	0	2	11	5	3	ANXA6_intron_24_0_chr5_150527488_r	intron	FALSE
chr1	19668535	19668588	peak_1206	-	0	0	5	10	2	3	CAPZB_intron_0_0_chr1_19666112_r	intron	FALSE
chr1	29240635	29240679	peak_1848	+	0	0	6	8	3	3	EPB41_intron_0_0_chr1_29213723_f	intron	FALSE
chr1	110118195	110118250	peak_4503	+	0	0	6	9	2	3	GNAI3_intron_2_0_chr1_110116660_f	intron	FALSE
chr1	154305370	154305419	peak_5398	+	0	0	8	8	1	3	ATP8B2_intron_8_0_chr1_154305174_f	intron	FALSE
chr12	42744116	42744159	peak_16913	+	1	0	2	7	7	4	PPHLN1_intron_1_0_chr12_42729777_f,PPHLN1_intron_2_0_chr12_42729777_f	intron	FALSE
chr13	79894911	79894958	peak_21127	-	0	0	5	11	1	3	RBM26_intron_0_0_chr13_79894846_r	intron	FALSE
chr14	27037526	27037567	peak_22072	-	0	0	4	11	2	3	NOVA1_intron_1_0_chr14_26949350_r,NOVA1_intron_2_0_chr14_26949350_r	intron	FALSE
chr14	105237266	105237297	peak_24359	-	0	0	3	11	3	3	AKT1_intron_1_0_chr14_105237185_r	intron	FALSE
chr16	29987918	29988011	peak_28680	+	0	0	9	7	1	3	TAOK2_intron_0_0_chr16_29985970_f	intron	FALSE
chr17	2597611	2597669	peak_31062	-	0	0	6	9	2	3	CLUH_intron_8_0_chr17_2597571_r	intron	FALSE
chr17	45728147	45728209	peak_33415	+	0	0	6	6	5	3	KPNB1_intron_1_0_chr17_45727811_f	intron	FALSE
chr17	55193153	55193211	peak_33799	+	0	0	4	12	1	3	AKAP1_intron_5_0_chr17_55191998_f,AKAP1_intron_6_0_chr17_55191998_f	intron	FALSE
chr17	79222460	79222541	peak_35261	-	0	0	7	9	1	3	SLC38A10_intron_1_0_chr17_79220862_r	intron	FALSE
chr18	29700266	29700322	peak_36256	+	0	0	6	9	2	3	RNF138_intron_0_0_chr18_29672850_f,RNF138_intron_2_0_chr18_29693824_f,RNF138_intron_3_0_chr18_29693824_f	intron	FALSE
chr19	1425199	1425258	peak_37273	+	0	0	4	10	3	3	DAZAP1_intron_5_0_chr19_1422396_f	intron	FALSE
chr22	38689571	38689652	peak_51888	-	0	0	4	8	5	3	CSNK1E_intron_1_0_chr22_38689326_r,LOC400927-CSNK1E_intron_1_0_chr22_38689326_r	intron	FALSE
chr22	45707648	45707738	peak_52593	+	0	0	2	14	1	3	FAM118A_intron_0_0_chr22_45706065_f,FAM118A_intron_1_0_chr22_45706065_f	intron	FALSE
chr3	71586736	71586779	peak_55757	-	0	0	5	8	4	3	FOXP1_intron_18_0_chr3_71542707_r,FOXP1_intron_4_0_chr3_71542707_r	intron	FALSE
chr4	20322357	20322387	peak_59005	+	0	0	2	13	2	3	SLIT2_intron_3_0_chr4_20270505_f	intron	FALSE
chr4	68518147	68518202	peak_59563	-	1	0	4	11	1	4	UBA6_intron_19_0_chr4_68514930_r	intron	FALSE
chr5	137901577	137901632	peak_63922	-	0	0	2	10	5	3	HSPA9_intron_7_0_chr5_137897479_r	intron	FALSE
chr6	105744904	105744953	peak_67664	-	1	1	4	6	5	5	PREP_intron_4_0_chr6_105736770_r	intron	FALSE
chr8	26487130	26487179	peak_74367	+	0	1	7	8	1	4	DPYSL2_intron_6_0_chr8_26485457_f	intron	FALSE
chr9	114214205	114214257	peak_78681	-	0	0	4	10	3	3	KIAA0368_intron_47_0_chr9_114213836_r	intron	FALSE
chrX	112050879	112050929	peak_82238	-	1	2	1	8	5	5	AMOT_intron_6_0_chrX_112048321_r	intron	FALSE
chr1	45108804	45108851	peak_2786	+	0	0	8	5	3	3	RNF220_intron_7_0_chr1_45101835_f	intron	FALSE
chr1	151610439	151610493	peak_5251	+	0	0	8	6	2	3	SNX27_intron_0_0_chr1_151584989_f	intron	FALSE
chr1	171539505	171539561	peak_6096	+	0	0	3	10	3	3	PRRC2C_intron_22_0_chr1_171537479_f	intron	FALSE
chr14	103329936	103329990	peak_24189	+	0	0	4	7	5	3	TRAF3_intron_0_0_chr14_103244013_f,TRAF3_intron_1_0_chr14_103296810_f	intron	FALSE
chr14	104150042	104150078	peak_24282	+	0	0	2	12	2	3	KLC1_intron_12_0_chr14_104145883_f	intron	FALSE
chr15	99257078	99257131	peak_26813	+	0	0	4	9	3	3	IGF1R_intron_1_0_chr15_99251337_f	intron	FALSE
chr18	29699181	29699214	peak_36255	+	0	0	6	8	2	3	RNF138_intron_0_0_chr18_29672850_f,RNF138_intron_2_0_chr18_29693824_f,RNF138_intron_3_0_chr18_29693824_f	intron	FALSE
chr2	179209153	179209212	peak_45348	+	0	0	2	11	3	3	OSBPL6_intron_10_0_chr2_179204492_f,OSBPL6_intron_11_0_chr2_179209088_f,OSBPL6_intron_9_0_chr2_179203822_f,OSBPL6_intron_9_0_chr2_179209088_f	intron	FALSE
chr3	13457249	13457315	peak_53368	-	0	0	5	10	1	3	NUP210_intron_38_0_chr3_13441362_r	intron	FALSE
chr4	95917860	95917915	peak_60074	+	0	0	3	10	3	3	BMPR1B_intron_0_0_chr4_95917536_f,BMPR1B_intron_2_0_chr4_95917286_f	intron	FALSE
chr5	138451761	138451796	peak_63950	-	0	0	3	12	1	3	SIL1_intron_6_0_chr5_138386736_r	intron	FALSE
chr5	176877442	176877475	peak_64929	+	0	1	6	8	1	4	PRR7_intron_0_0_chr5_176873962_f,PRR7_intron_0_0_chr5_176875409_f	intron	FALSE
chr6	147584561	147584607	peak_68606	+	0	0	6	6	4	3	STXBP5_intron_5_0_chr6_147583490_f	intron	FALSE
chr7	28465904	28465968	peak_70238	+	0	0	4	10	2	3	CREB5_intron_0_0_chr7_28339061_f,CREB5_intron_0_0_chr7_28452537_f	intron	FALSE
chr7	78812088	78812135	peak_71504	-	0	0	4	6	6	3	MAGI2_intron_19_0_chr7_78636523_r,MAGI2_intron_20_0_chr7_78636523_r	intron	FALSE
chr7	151366987	151367040	peak_73563	-	0	1	6	6	3	4	PRKAG2_intron_11_0_chr7_151329225_r	intron	FALSE
chr8	77632922	77632957	peak_75274	+	0	0	2	12	2	3	ZFHX4_intron_2_0_chr8_77620284_f	intron	FALSE
chr9	5762771	5762826	peak_76851	+	0	0	5	9	2	3	RIC1_intron_16_0_chr9_5762661_f,RIC1_intron_17_0_chr9_5762661_f	intron	FALSE
chr9	130987119	130987154	peak_79309	+	0	0	3	10	3	3	DNM1_intron_8_0_chr9_130985140_f,DNM1_intron_9_0_chr9_130986669_f	intron	FALSE
chr9	131452468	131452517	peak_79402	+	0	0	4	11	1	3	SET_intron_0_0_chr9_131446287_f,SET_intron_0_0_chr9_131447493_f,SET_intron_0_0_chr9_131451935_f,SET_intron_0_0_chr9_131452306_f	intron	FALSE
chrX	53578150	53578226	peak_81392	-	0	5	0	10	1	3	HUWE1_intron_19_0_chrX_53578151_r	intron	FALSE
chr1	151418445	151418542	peak_5235	-	0	0	3	3	9	3	POGZ_intron_15_0_chr1_151414682_r,POGZ_intron_16_0_chr1_151414682_r,POGZ_intron_17_0_chr1_151414682_r	intron	FALSE
chr10	126797155	126797260	peak_11827	-	0	0	2	11	2	3	CTBP2_intron_8_0_chr10_126727725_r	intron	FALSE
chr11	502652	502704	peak_12121	-	0	0	4	10	1	3	RNH1_intron_8_0_chr11_502182_r,RNH1_intron_8_0_chr11_502250_r	intron	FALSE
chr12	53668307	53668349	peak_17377	+	0	1	4	8	2	4	ESPL1_intron_5_0_chr12_53666642_f	intron	FALSE
chr12	107261698	107261744	peak_18609	+	0	0	4	9	2	3	RIC8B_intron_7_0_chr12_107254191_f	intron	FALSE
chr12	109896554	109896644	peak_18711	-	0	0	3	10	2	3	KCTD10_intron_3_0_chr12_109895884_r	intron	FALSE
chr14	105934755	105934782	peak_24499	+	0	0	5	8	2	3	MTA1_intron_17_0_chr14_105933080_f	intron	FALSE
chr15	65849959	65850022	peak_25512	+	0	0	2	12	1	3	HACD3_intron_3_0_chr15_65849242_f	intron	FALSE
chr16	58551415	58551475	peak_29262	+	0	0	3	9	3	3	SETD6_intron_4_0_chr16_58550833_f,SETD6_intron_5_0_chr16_58550833_f	intron	FALSE
chr17	40064518	40064564	peak_32951	-	0	0	5	5	5	3	ACLY_intron_21_0_chr17_40063826_r,ACLY_intron_22_0_chr17_40063826_r	intron	FALSE
chr17	41171609	41171665	peak_33094	-	0	0	7	6	2	3	VAT1_intron_4_0_chr17_41170817_r	intron	FALSE
chr2	105659022	105659073	peak_43817	+	0	0	3	9	3	3	MRPS9_intron_0_0_chr2_105654686_f	intron	FALSE
chr2	118733776	118733828	peak_44068	-	0	0	5	7	3	3	CCDC93_intron_15_0_chr2_118732857_r	intron	FALSE
chr21	40720151	40720215	peak_49730	-	0	0	3	11	1	3	HMGN1_intron_1_0_chr21_40717201_r	intron	FALSE
chr22	24561815	24561868	peak_51034	+	0	0	4	8	3	3	CABIN1_intron_29_0_chr22_24561595_f,CABIN1_intron_30_0_chr22_24561595_f	intron	FALSE
chr3	33479970	33480025	peak_53872	-	0	0	9	5	1	3	UBP1_intron_13_0_chr3_33467234_r,UBP1_intron_14_0_chr3_33467234_r	intron	FALSE
chr4	140251577	140251635	peak_60703	+	0	0	5	8	2	3	NAA15_intron_0_0_chr4_140222986_f	intron	FALSE
chr5	92921267	92921315	peak_63049	+	0	0	8	6	1	3	NR2F1_intron_0_0_chr5_92921193_f	intron	FALSE
chr7	5567523	5567606	peak_69722	-	2	1	5	6	1	5	ACTB_intron_0_0_chr7_5567523_r	intron	FALSE
chr7	148475730	148475785	peak_73262	+	0	1	5	7	2	4	CUL1_intron_8_0_chr7_148464842_f	intron	FALSE
chr9	132798585	132798636	peak_79525	-	0	0	6	7	2	3	FNBP1_intron_15_0_chr9_132757238_r	intron	FALSE
chr9	139327123	139327184	peak_79996	-	0	0	4	10	1	3	INPP5E_intron_4_0_chr9_139327039_r	intron	FALSE
chr9	140715048	140715096	peak_80286	+	0	0	3	10	2	3	EHMT1_intron_24_0_chr9_140712591_f	intron	FALSE
chr1	43148885	43148998	peak_2618	+	0	2	8	4	0	3	YBX1_intron_0_0_chr1_43148403_f	intron	FALSE
chr1	43153736	43153849	peak_2619	+	1	1	2	7	3	5	YBX1_intron_1_0_chr1_43149138_f	intron	FALSE
chr1	44422691	44422754	peak_2711	+	0	0	5	8	1	3	IPO13_intron_4_0_chr1_44422649_f	intron	FALSE
chr1	109322622	109322674	peak_4436	+	1	0	3	8	2	4	STXBP3_intron_8_0_chr1_109322033_f	intron	FALSE
chr1	156391072	156391116	peak_5638	-	0	0	2	8	4	3	C1orf61_intron_4_0_chr1_156386657_r	intron	FALSE
chr11	461918	461964	peak_12107	+	0	0	6	6	2	3	PTDSS2_intron_1_0_chr11_460289_f	intron	FALSE
chr11	64073376	64073480	peak_13986	+	0	0	7	6	1	3	ESRRA_intron_0_0_chr11_64073209_f	intron	FALSE
chr11	92622033	92622096	peak_15164	+	0	0	2	11	1	3	FAT3_intron_23_0_chr11_92620280_f	intron	FALSE
chr14	23392447	23392501	peak_21935	-	0	0	1	10	3	3	PRMT5_intron_4_0_chr14_23392370_r	intron	FALSE
chr14	94523096	94523133	peak_23846	-	0	0	5	7	2	3	DDX24_intron_2_0_chr14_94521531_r	intron	FALSE
chr15	99274868	99274925	peak_26820	+	0	0	1	12	1	3	IGF1R_intron_1_0_chr15_99251337_f	intron	FALSE
chr16	547720	547802	peak_27082	+	0	0	5	7	2	3	RAB11FIP3_intron_3_0_chr16_546860_f,RAB11FIP3_intron_5_0_chr16_546860_f	intron	FALSE
chr16	68321918	68321965	peak_29536	+	0	0	1	10	3	3	SLC7A6_intron_3_0_chr16_68321775_f,SLC7A6_intron_4_0_chr16_68321775_f	intron	FALSE
chr17	8078695	8078751	peak_31501	-	0	0	5	8	1	3	TMEM107_intron_1_0_chr17_8077935_r	intron	FALSE
chr19	39213228	39213288	peak_39747	+	0	1	5	6	2	4	ACTN4_intron_11_0_chr19_39212329_f	intron	FALSE
chr2	74764557	74764589	peak_43298	-	0	0	6	7	1	3	LOXL3_intron_8_0_chr2_74763599_r,LOXL3_intron_9_0_chr2_74764056_r	intron	FALSE
chr2	152930478	152930526	peak_44692	-	0	0	5	7	2	3	CACNB4_intron_10_0_chr2_152739885_r,CACNB4_intron_11_0_chr2_152739885_r	intron	FALSE
chr20	25269391	25269434	peak_47637	+	0	0	4	7	3	3	PYGB_intron_14_0_chr20_25269120_f	intron	FALSE
chr22	22150595	22150636	peak_50835	-	0	0	2	9	3	3	MAPK1_intron_3_0_chr22_22143098_r,MAPK1_intron_4_0_chr22_22143098_r	intron	FALSE
chr3	47046150	47046204	peak_54381	+	0	0	6	6	2	3	NBEAL2_intron_37_0_chr3_47046081_f	intron	FALSE
chr3	53328418	53328473	peak_55248	-	0	0	6	6	2	3	DCP1A_intron_3_0_chr3_53326858_r	intron	FALSE
chr3	126661679	126661740	peak_56612	+	0	0	6	4	4	3	CHCHD6_intron_5_0_chr3_126633594_f	intron	FALSE
chr4	77975814	77975866	peak_59742	-	0	0	4	8	2	3	CCNI_intron_0_0_chr4_77969816_r	intron	FALSE
chr5	1815528	1815568	peak_61657	+	0	0	8	5	1	3	NDUFS6_intron_2_0_chr5_1814576_f	intron	FALSE
chr5	176868554	176868618	peak_64923	+	0	0	2	11	1	3	GRK6_intron_14_0_chr5_176868055_f	intron	FALSE
chr6	16375198	16375250	peak_65814	-	0	0	9	4	1	3	ATXN1_intron_1_0_chr6_16328702_r	intron	FALSE
chr6	52856375	52856462	peak_66952	-	1	0	3	6	4	4	GSTA4_intron_4_0_chr6_52852207_r	intron	FALSE
chr6	131197990	131198033	peak_68269	-	0	0	7	5	2	3	EPB41L2_intron_2_0_chr6_131184859_r,EPB41L2_intron_4_0_chr6_131188722_r,EPB41L2_intron_5_0_chr6_131191267_r	intron	FALSE
chr7	155459509	155459569	peak_73715	+	0	0	4	9	1	3	RBM33_intron_1_0_chr7_155457948_f	intron	FALSE
chr8	74487383	74487438	peak_75204	-	0	1	3	8	2	4	STAU2_intron_0_0_chr8_74464555_r,STAU2_intron_2_0_chr8_74464555_r,STAU2_intron_3_0_chr8_74464555_r	intron	FALSE
chr8	118993108	118993148	peak_75892	-	0	0	3	10	1	3	EXT1_intron_9_0_chr8_118849441_r	intron	FALSE
chr9	96860986	96861024	peak_78206	+	1	0	3	10	0	3	PTPDC1_intron_5_0_chr9_96860862_f,PTPDC1_intron_6_0_chr9_96860847_f,PTPDC1_intron_6_0_chr9_96860862_f	intron	FALSE
chr9	114232316	114232354	peak_78683	-	0	0	1	11	2	3	KIAA0368_intron_47_0_chr9_114213836_r	intron	FALSE
chr9	116789514	116789551	peak_78789	+	0	0	5	6	3	3	ZNF618_intron_9_0_chr9_116779065_f	intron	FALSE
chr9	139791375	139791423	peak_80095	+	0	0	6	6	2	3	TRAF2_intron_0_0_chr9_139780994_f	intron	FALSE
chrX	9629594	9629666	peak_80527	+	0	0	4	9	1	3	TBL1X_intron_3_0_chrX_9622363_f,TBL1X_intron_4_0_chrX_9622363_f	intron	FALSE
chrX	84504300	84504348	peak_81889	+	0	0	5	5	4	3	ZNF711_intron_2_0_chrX_84502658_f	intron	FALSE
chrX	153223401	153223473	peak_82962	-	0	0	3	9	2	3	HCFC1_intron_14_0_chrX_153223338_r	intron	FALSE
chr1	183446445	183446498	peak_6453	+	0	0	4	7	2	3	SMG7_intron_0_0_chr1_183441785_f	intron	FALSE
chr1	226461379	226461449	peak_7502	-	0	0	3	7	3	3	LIN9_intron_7_0_chr1_226455792_r	intron	FALSE
chr10	71145122	71145173	peak_9938	+	0	0	5	7	1	3	HK1_intron_11_0_chr10_71144672_f,HK1_intron_14_0_chr10_71144672_f,HK1_intron_15_0_chr10_71144672_f	intron	FALSE
chr11	3708158	3708212	peak_12399	-	0	0	1	8	4	3	NUP98_intron_3_0_chr11_3704672_r,NUP98_intron_4_0_chr11_3707425_r	intron	FALSE
chr11	70267396	70267466	peak_14613	+	1	0	5	5	2	4	CTTN_intron_9_0_chr11_70266617_f	intron	FALSE
chr12	53856963	53857020	peak_17395	+	0	0	5	6	2	3	PCBP2_intron_7_0_chr12_53856352_f	intron	FALSE
chr12	132474810	132474860	peak_19733	+	0	0	4	6	3	3	EP400_intron_7_0_chr12_132474650_f	intron	FALSE
chr12	133429820	133429884	peak_19851	-	0	0	5	4	4	3	CHFR_intron_6_0_chr12_133428321_r,CHFR_intron_6_0_chr12_133428324_r	intron	FALSE
chr14	105920744	105920802	peak_24485	+	0	0	6	6	1	3	MTA1_intron_6_0_chr14_105920648_f	intron	FALSE
chr15	89012845	89012892	peak_26526	+	0	0	5	7	1	3	MRPS11_intron_1_0_chr15_89011256_f	intron	FALSE
chr15	91169407	91169443	peak_26673	+	0	0	4	8	1	3	CRTC3_intron_9_0_chr15_91169226_f	intron	FALSE
chr16	719489	719542	peak_27169	+	0	0	6	6	1	3	RHOT2_intron_3_0_chr16_718700_f	intron	FALSE
chr16	29995295	29995385	peak_28683	+	0	0	7	5	1	3	TAOK2_intron_12_0_chr16_29994986_f	intron	FALSE
chr17	18804480	18804531	peak_32025	+	0	0	3	7	3	3	PRPSAP2_intron_5_0_chr17_18793191_f,PRPSAP2_intron_6_0_chr17_18793191_f,PRPSAP2_intron_7_0_chr17_18793191_f	intron	FALSE
chr17	73247263	73247307	peak_34663	-	0	0	5	7	1	3	GGA3_intron_12_0_chr17_73239652_r,GGA3_intron_14_0_chr17_73242878_r,GGA3_intron_15_0_chr17_73242878_r,GGA3_intron_16_0_chr17_73245090_r	intron	FALSE
chr19	36517090	36517145	peak_39577	+	0	0	2	9	2	3	LOC101927572_intron_2_0_chr19_36510287_f	intron	FALSE
chr19	41808515	41808569	peak_39969	+	0	1	3	7	2	4	HNRNPUL1_intron_10_0_chr19_41807610_f	intron	FALSE
chr2	201756354	201756417	peak_45715	+	0	0	3	8	2	3	NIF3L1_intron_0_0_chr2_201754115_f,NIF3L1_intron_0_0_chr2_201754376_f	intron	FALSE
chr2	220109091	220109131	peak_46172	-	0	0	6	6	1	3	GLB1L_intron_15_0_chr2_220108354_r,GLB1L_intron_15_0_chr2_220108366_r	intron	FALSE
chr2	241531112	241531163	peak_46792	+	0	0	5	7	1	3	CAPN10_intron_2_0_chr2_241530429_f	intron	FALSE
chr22	20088665	20088720	peak_50623	+	0	0	3	8	2	3	DGCR8_intron_7_0_chr22_20082319_f,DGCR8_intron_8_0_chr22_20082319_f	intron	FALSE
chr22	42034339	42034392	peak_52297	+	0	0	4	7	2	3	XRCC6_intron_4_0_chr22_42033796_f,XRCC6_intron_5_0_chr22_42033796_f	intron	FALSE
chr3	47451346	47451379	peak_54421	+	0	0	4	8	1	3	PTPN23_intron_17_0_chr3_47451325_f,PTPN23_intron_18_0_chr3_47451325_f	intron	FALSE
chr3	47468338	47468414	peak_54431	-	0	0	5	7	1	3	SCAP_intron_16_0_chr3_47467660_r	intron	FALSE
chr3	170018614	170018657	peak_57619	+	0	1	5	5	2	4	PRKCI_intron_16_0_chr3_170016899_f	intron	FALSE
chr3	193854559	193854600	peak_58041	+	0	0	2	9	2	3	HES1_intron_1_0_chr3_193854502_f	intron	FALSE
chr4	2261086	2261130	peak_58514	-	0	0	5	6	2	3	MXD4_intron_3_0_chr4_2259739_r	intron	FALSE
chr4	141562099	141562180	peak_60752	-	0	0	1	11	1	3	TBC1D9_intron_7_0_chr4_141560583_r	intron	FALSE
chr5	37327645	37327695	peak_62089	-	0	0	4	7	2	3	NUP155_intron_15_0_chr5_37326070_r,NUP155_intron_16_0_chr5_37326070_r	intron	FALSE
chr5	66278884	66278940	peak_62525	+	1	0	4	5	3	4	MAST4_intron_0_0_chr5_66255123_f,MAST4_intron_2_0_chr5_66212847_f,MAST4_intron_3_0_chr5_66195811_f,MAST4_intron_4_0_chr5_66212847_f	intron	FALSE
chr5	134684646	134684716	peak_63821	-	0	0	2	7	4	3	H2AFY_intron_2_0_chr5_134681748_r	intron	FALSE
chr5	149412990	149413024	peak_64277	+	0	0	4	7	2	3	HMGXB3_intron_10_0_chr5_149412167_f	intron	FALSE
chr6	37798799	37798852	peak_66551	+	0	0	2	8	3	3	ZFAND3_intron_0_0_chr6_37787793_f	intron	FALSE
chr6	167159454	167159512	peak_69229	-	0	0	6	6	1	3	RPS6KA2_intron_19_0_chr6_166952273_r	intron	FALSE
chr7	94171028	94171058	peak_71739	+	0	0	1	11	1	3	CASD1_intron_9_0_chr7_94168369_f	intron	FALSE
chr8	77670109	77670153	peak_75275	+	1	0	5	6	1	4	ZFHX4_intron_2_0_chr8_77620284_f	intron	FALSE
chr9	139838793	139838852	peak_80100	-	0	0	6	6	1	3	FBXW5_intron_7_0_chr9_139838559_r	intron	FALSE
chrX	53570246	53570292	peak_81390	-	0	1	5	5	2	4	HUWE1_intron_10_0_chrX_53569501_r	intron	FALSE
chrX	112030765	112030809	peak_82234	-	0	0	1	10	2	3	AMOT_intron_3_0_chrX_112025891_r	intron	FALSE
chrX	119593214	119593272	peak_82405	-	0	0	2	8	3	3	LAMP2_intron_7_0_chrX_119590625_r	intron	FALSE
chrX	149959808	149959839	peak_82843	-	0	0	4	8	1	3	CD99L2_intron_3_0_chrX_149945956_r,CD99L2_intron_4_0_chrX_149945956_r	intron	FALSE
chr1	16263504	16263562	peak_1018	+	0	0	1	10	1	3	SPEN_intron_10_0_chr1_16262762_f	intron	FALSE
chr1	196294566	196294611	peak_6607	-	0	0	3	8	1	3	KCNT2_intron_7_0_chr1_196285157_r,KCNT2_intron_8_0_chr1_196285157_r,KCNT2_intron_8_0_chr1_196288686_r	intron	FALSE
chr10	5957281	5957331	peak_8687	+	0	0	5	5	2	3	FBXO18_intron_7_0_chr10_5956233_f,FBXO18_intron_8_0_chr10_5956233_f	intron	FALSE
chr10	121594943	121594992	peak_11612	-	1	1	2	6	2	5	MCMBP_intron_1_0_chr10_121591613_r	intron	FALSE
chr10	126338098	126338154	peak_11749	-	1	0	3	6	2	4	FAM53B_intron_0_0_chr10_126312174_r	intron	FALSE
chr10	126837640	126837692	peak_11837	-	0	0	3	6	3	3	CTBP2_intron_9_0_chr10_126799663_r,CTBP2_intron_9_0_chr10_126822182_r	intron	FALSE
chr11	1973168	1973221	peak_12304	+	0	0	4	7	1	3	MRPL23_intron_1_0_chr11_1972252_f	intron	FALSE
chr11	66029705	66029734	peak_14253	+	0	0	2	8	2	3	KLC2_intron_2_0_chr11_66029664_f,KLC2_intron_3_0_chr11_66029664_f	intron	FALSE
chr12	1864845	1864895	peak_16151	+	0	0	4	7	1	3	ADIPOR2_intron_1_0_chr12_1863681_f	intron	FALSE
chr12	43845882	43845952	peak_16933	-	0	0	2	5	5	3	ADAMTS20_intron_24_0_chr12_43840516_r	intron	FALSE
chr12	62956876	62956944	peak_17815	+	0	0	1	7	4	3	MON2_intron_25_0_chr12_62954894_f,MON2_intron_26_0_chr12_62954894_f	intron	FALSE
chr12	116643586	116643635	peak_19019	-	0	0	3	8	1	3	MED13L_intron_28_0_chr12_116549318_r	intron	FALSE
chr12	116705923	116705965	peak_19026	-	0	1	5	5	1	4	MED13L_intron_29_0_chr12_116675511_r	intron	FALSE
chr12	125298634	125298700	peak_19596	-	0	0	2	9	1	3	SCARB1_intron_7_0_chr12_125296512_r,SCARB1_intron_8_0_chr12_125296512_r	intron	FALSE
chr13	46550321	46550354	peak_20509	-	0	1	4	5	2	4	ZC3H13_intron_5_0_chr13_46549974_r	intron	FALSE
chr14	21735550	21735598	peak_21882	-	0	0	3	8	1	3	HNRNPC_intron_6_0_chr14_21702389_r,HNRNPC_intron_7_0_chr14_21731496_r	intron	FALSE
chr14	55496456	55496512	peak_22625	+	0	0	3	7	2	3	SOCS4_intron_0_0_chr14_55494190_f	intron	FALSE
chr14	89876533	89876590	peak_23641	-	0	0	4	7	1	3	FOXN3_intron_3_0_chr14_89817153_r,FOXN3_intron_4_0_chr14_89817153_r	intron	FALSE
chr15	66084155	66084227	peak_25537	-	0	0	3	7	2	3	DENND4A_intron_30_0_chr15_66053777_r,DENND4A_intron_31_0_chr15_66053777_r	intron	FALSE
chr16	1369384	1369417	peak_27261	+	1	0	2	6	3	4	UBE2I_intron_3_0_chr16_1365728_f,UBE2I_intron_4_0_chr16_1365728_f	intron	FALSE
chr16	69355242	69355319	peak_29600	+	0	0	4	5	3	3	VPS4A_intron_8_0_chr16_69355174_f	intron	FALSE
chr16	87773869	87773936	peak_30402	-	0	0	2	9	1	3	KLHDC4_intron_5_0_chr16_87760531_r,KLHDC4_intron_6_0_chr16_87764251_r	intron	FALSE
chr17	18689479	18689524	peak_32018	+	0	0	5	5	2	3	TVP23B_intron_0_0_chr17_18684619_f	intron	FALSE
chr17	46051456	46051491	peak_33466	+	0	0	5	6	1	3	CDK5RAP3_intron_3_0_chr17_46051398_f	intron	FALSE
chr17	73500562	73500652	peak_34695	-	1	3	0	5	3	4	CASKIN2_intron_7_0_chr17_73500562_r	intron	FALSE
chr18	32924216	32924261	peak_36337	-	0	0	5	4	3	3	ZNF24_intron_2_0_chr18_32920698_r	intron	FALSE
chr19	2330923	2330997	peak_37534	+	0	0	2	8	2	3	SPPL2B_intron_0_0_chr19_2328775_f	intron	FALSE
chr19	14277395	14277450	peak_38666	-	0	0	3	7	2	3	ADGRL1_intron_18_0_chr19_14274219_r	intron	FALSE
chr19	39950285	39950348	peak_39846	+	0	0	3	6	3	3	SUPT5H_intron_7_0_chr19_39950230_f,SUPT5H_intron_8_0_chr19_39950230_f	intron	FALSE
chr2	46818087	46818126	peak_42492	-	0	0	5	5	2	3	PIGF_intron_0_0_chr2_46808731_r,PIGF_intron_1_0_chr2_46815319_r	intron	FALSE
chr2	102335238	102335296	peak_43780	+	0	0	5	5	2	3	MAP4K4_intron_1_0_chr2_102315001_f	intron	FALSE
chr20	16472470	16472508	peak_47422	-	0	0	4	7	1	3	KIF16B_intron_10_0_chr20_16410628_r,KIF16B_intron_12_0_chr20_16410628_r,KIF16B_intron_13_0_chr20_16410628_r	intron	FALSE
chr20	31976212	31976261	peak_47823	-	1	0	7	4	0	3	CDK5RAP1_intron_7_0_chr20_31975340_r,CDK5RAP1_intron_8_0_chr20_31975340_r	intron	FALSE
chr20	60703693	60703747	peak_48889	+	0	0	2	8	2	3	LSM14B_intron_2_0_chr20_60701496_f	intron	FALSE
chr21	35024509	35024563	peak_49547	+	1	0	4	6	1	4	ITSN1_intron_0_0_chr21_35015020_f	intron	FALSE
chr21	44321000	44321059	peak_49844	+	0	0	3	8	1	3	NDUFV3_intron_1_0_chr21_44317158_f	intron	FALSE
chr3	98241148	98241182	peak_56040	-	1	0	3	5	3	4	CLDND1_intron_2_0_chr3_98237840_r,CLDND1_intron_3_0_chr3_98240282_r,CLDND1_intron_3_0_chr3_98240287_r,CLDND1_intron_4_0_chr3_98240541_r,CLDND1_intron_4_0_chr3_98240548_r	intron	FALSE
chr3	142347787	142347831	peak_57133	+	0	0	2	7	3	3	PLS1_intron_0_0_chr3_142315352_f,PLS1_intron_0_0_chr3_142342405_f	intron	FALSE
chr3	195634052	195634129	peak_58102	-	0	0	3	6	3	3	TNK2_intron_13_0_chr3_195615478_r	intron	FALSE
chr5	81334271	81334327	peak_62881	+	0	0	3	4	5	3	ATG10_intron_1_0_chr5_81283498_f,ATG10_intron_2_0_chr5_81283498_f	intron	FALSE
chr6	10959168	10959228	peak_65686	+	0	0	3	7	2	3	SYCP2L_intron_25_0_chr6_10959109_f	intron	FALSE
chr7	6435833	6435897	peak_69786	+	0	0	3	7	2	3	RAC1_intron_2_0_chr7_6431673_f	intron	FALSE
chr7	38254894	38254941	peak_70486	+	0	0	3	7	2	3	STARD3NL_intron_3_0_chr7_38254707_f	intron	FALSE
chr7	139366520	139366597	peak_73099	-	0	0	4	7	1	3	HIPK2_intron_12_0_chr7_139316472_r	intron	FALSE
chr8	103127201	103127260	peak_75712	-	0	1	2	7	2	4	NCALD_intron_4_0_chr8_103032518_r,NCALD_intron_5_0_chr8_103032518_r,NCALD_intron_5_0_chr8_103041325_r,NCALD_intron_6_0_chr8_103041325_r	intron	FALSE
chr8	125383669	125383731	peak_76042	-	0	0	4	5	3	3	TMEM65_intron_5_0_chr8_125343034_r	intron	FALSE
chr8	144689649	144689695	peak_76506	-	0	0	1	10	1	3	PYCRL_intron_3_0_chr8_144689303_r	intron	FALSE
chr9	98744146	98744221	peak_78322	+	0	0	1	10	1	3	ERCC6L2_intron_16_0_chr9_98740498_f	intron	FALSE
chr9	131050597	131050651	peak_79320	+	0	0	3	8	1	3	SWI5_intron_3_0_chr9_131048313_f	intron	FALSE
chr9	139299762	139299809	peak_79980	-	0	0	2	8	2	3	SDCCAG3_intron_3_0_chr9_139299655_r	intron	FALSE
chrX	10587284	10587341	peak_80573	-	0	0	4	7	1	3	MID1_intron_8_0_chrX_10535644_r	intron	FALSE
chrX	85164544	85164587	peak_81899	-	0	0	5	6	1	3	CHM_intron_5_0_chrX_85156194_r	intron	FALSE
chr1	50946957	50947006	peak_3029	-	1	0	5	3	2	4	FAF1_intron_1_0_chr1_50941352_r	intron	FALSE
chr1	176143276	176143336	peak_6237	-	0	0	4	6	1	3	RFWD2_intron_14_0_chr1_176118211_r,RFWD2_intron_15_0_chr1_176133028_r,RFWD2_intron_16_0_chr1_176133028_r	intron	FALSE
chr1	227336947	227337011	peak_7578	-	0	0	3	7	1	3	CDC42BPA_intron_28_0_chr1_227335261_r,CDC42BPA_intron_29_0_chr1_227335261_r	intron	FALSE
chr1	228282609	228282670	peak_7652	+	0	0	2	7	2	3	ARF1_intron_0_0_chr1_228270467_f,ARF1_intron_0_0_chr1_228270552_f,ARF1_intron_0_0_chr1_228271054_f,ARF1_intron_0_0_chr1_228271076_f	intron	FALSE
chr10	5734859	5734900	peak_8660	+	0	0	2	8	1	3	FAM208B_intron_0_0_chr10_5727139_f	intron	FALSE
chr10	7390876	7390919	peak_8761	-	0	0	3	6	2	3	SFMBT2_intron_16_0_chr10_7327917_r	intron	FALSE
chr11	118944379	118944414	peak_15713	+	0	0	4	5	2	3	VPS11_intron_5_0_chr11_118944110_f	intron	FALSE
chr11	134115019	134115057	peak_16041	+	0	0	2	7	2	3	VPS26B_intron_4_0_chr11_134114975_f	intron	FALSE
chr12	110839033	110839089	peak_18796	-	0	0	1	8	2	3	ANAPC7_intron_8_0_chr12_110834258_r,ANAPC7_intron_9_0_chr12_110834258_r	intron	FALSE
chr13	46092751	46092808	peak_20504	+	0	0	1	8	2	3	COG3_intron_16_0_chr13_46090399_f	intron	FALSE
chr13	77866543	77866579	peak_21081	-	0	0	1	6	4	3	MYCBP2_intron_80_0_chr13_77862512_r	intron	FALSE
chr13	96289965	96290000	peak_21343	-	0	0	2	7	2	3	DZIP1_intron_16_0_chr13_96285576_r,DZIP1_intron_17_0_chr13_96285576_r	intron	FALSE
chr13	99131229	99131313	peak_21432	-	1	0	0	6	4	3	STK24_intron_7_0_chr13_99127613_r	intron	FALSE
chr13	99671690	99671743	peak_21460	-	0	0	5	4	2	3	DOCK9_intron_31_0_chr13_99607806_r,DOCK9_intron_54_0_chr13_99607806_r	intron	FALSE
chr15	76550713	76550780	peak_26112	-	0	0	6	4	1	3	ETFA_intron_2_0_chr15_76523740_r	intron	FALSE
chr16	4117513	4117564	peak_27798	-	0	0	3	6	2	3	ADCY9_intron_8_0_chr16_4057560_r	intron	FALSE
chr16	29986036	29986102	peak_28678	+	0	1	4	6	0	3	TAOK2_intron_0_0_chr16_29985970_f	intron	FALSE
chr16	46942128	46942203	peak_28970	+	0	0	4	6	1	3	GPT2_intron_4_0_chr16_46940888_f	intron	FALSE
chr16	79220270	79220326	peak_30064	+	0	0	3	5	3	3	WWOX_intron_6_0_chr16_78466650_f,WWOX_intron_7_0_chr16_78466650_f	intron	FALSE
chr17	17009886	17009952	peak_31802	+	0	0	8	2	1	3	MPRIP_intron_2_0_chr17_16981391_f	intron	FALSE
chr17	55608112	55608141	peak_33831	+	0	0	5	5	1	3	MSI2_intron_5_0_chr17_55607086_f,MSI2_intron_6_0_chr17_55607086_f	intron	FALSE
chr17	73775044	73775127	peak_34741	-	3	7	0	0	1	3	H3F3B_intron_1_0_chr17_73775045_r	intron	FALSE
chr18	13102893	13102944	peak_35934	+	0	0	1	9	1	3	CEP192_intron_37_0_chr18_13100512_f	intron	FALSE
chr19	49605673	49605753	peak_40613	+	0	0	4	6	1	3	SNRNP70_intron_6_0_chr19_49604729_f	intron	FALSE
chr2	3475014	3475076	peak_41321	+	0	0	2	6	3	3	TRAPPC12_intron_8_0_chr2_3469467_f	intron	FALSE
chr2	48581339	48581400	peak_42573	+	0	1	2	7	1	4	FOXN2_intron_2_0_chr2_48573891_f	intron	FALSE
chr2	75937130	75937176	peak_43334	-	0	0	1	9	1	3	GCFC2_intron_15_0_chr2_75933778_r,GCFC2_intron_1_0_chr2_75933778_r	intron	FALSE
chr2	151331175	151331229	peak_44633	-	0	0	3	4	4	3	RND3_intron_1_0_chr2_151328276_r	intron	FALSE
chr2	239235650	239235723	peak_46690	+	0	0	4	6	1	3	TRAF3IP1_intron_2_0_chr2_239234612_f	intron	FALSE
chr2	242255606	242255668	peak_46857	+	0	0	4	4	3	3	SEPT2_intron_0_0_chr2_242255026_f,SEPT2_intron_0_0_chr2_242255398_f	intron	FALSE
chr21	38569260	38569320	peak_49674	+	0	0	1	9	1	3	TTC3_intron_41_0_chr21_38568338_f	intron	FALSE
chr22	22168762	22168808	peak_50838	-	0	0	6	4	1	3	MAPK1_intron_6_0_chr22_22162136_r,MAPK1_intron_7_0_chr22_22162136_r	intron	FALSE
chr22	42563241	42563297	peak_52373	-	0	0	3	7	1	3	TCF20_intron_0_0_chr22_42557365_r	intron	FALSE
chr22	46676912	46676955	peak_52654	+	0	0	4	5	2	3	TTC38_intron_5_0_chr22_46674559_f	intron	FALSE
chr3	9483538	9483588	peak_53066	+	0	0	3	4	4	3	SETD5_intron_10_0_chr3_9483426_f,SETD5_intron_8_0_chr3_9483426_f	intron	FALSE
chr3	15500170	15500220	peak_53486	-	0	0	3	6	2	3	COLQ_intron_4_0_chr3_15499833_r	intron	FALSE
chr3	56657970	56658027	peak_55358	-	0	0	1	9	1	3	FAM208A_intron_0_0_chr3_56657595_r,FAM208A_intron_0_0_chr3_56657872_r	intron	FALSE
chr3	185440585	185440627	peak_57933	-	0	1	3	6	1	4	IGF2BP2_intron_12_0_chr3_185416136_r,IGF2BP2_intron_13_0_chr3_185416136_r	intron	FALSE
chr4	6825644	6825690	peak_58768	+	0	0	3	6	2	3	KIAA0232_intron_0_0_chr4_6784569_f,KIAA0232_intron_1_0_chr4_6806334_f	intron	FALSE
chr5	132260057	132260129	peak_63701	-	0	1	2	7	1	4	AFF4_intron_15_0_chr5_132240097_r	intron	FALSE
chr5	138619258	138619302	peak_63963	+	0	0	2	7	2	3	MATR3_intron_2_0_chr5_138614819_f,MATR3_intron_3_0_chr5_138614819_f	intron	FALSE
chr6	149866533	149866589	peak_68660	-	0	0	1	8	2	3	PPIL4_intron_11_0_chr6_149862723_r	intron	FALSE
chr6	167438062	167438115	peak_69256	+	0	0	5	4	2	3	FGFR1OP_intron_5_0_chr6_167436124_f,FGFR1OP_intron_6_0_chr6_167436124_f,FGFR1OP_intron_7_0_chr6_167436124_f	intron	FALSE
chr7	33470399	33470450	peak_70413	+	0	0	2	6	3	3	BBS9_intron_16_0_chr7_33427757_f,BBS9_intron_17_0_chr7_33427757_f,BBS9_intron_18_0_chr7_33427757_f	intron	FALSE
chr7	36289986	36290066	peak_70460	+	0	0	5	5	1	3	EEPD1_intron_2_0_chr7_36278646_f	intron	FALSE
chr7	101633245	101633287	peak_72134	+	0	0	2	8	1	3	CUX1_intron_0_0_chr7_101459374_f,CUX1_intron_1_0_chr7_101559506_f	intron	FALSE
chr7	149414094	149414172	peak_73428	+	0	0	2	8	1	3	KRBA1_intron_0_0_chr7_149412158_f,KRBA1_intron_0_0_chr7_149412441_f	intron	FALSE
chr7	156483360	156483388	peak_73760	-	0	0	2	7	2	3	LMBR1_intron_1_0_chr7_156480886_r	intron	FALSE
chr8	92991290	92991328	peak_75449	-	0	0	2	8	1	3	RUNX1T1_intron_2_0_chr8_92988202_r	intron	FALSE
chr9	96295510	96295560	peak_78178	+	0	0	4	6	1	3	FAM120A_intron_9_0_chr9_96294612_f	intron	FALSE
chr9	139756992	139757041	peak_80088	-	0	0	1	7	3	3	EDF1_intron_0_0_chr9_139756798_r,EDF1_intron_0_0_chr9_139756949_r	intron	FALSE
chr9	140481742	140481808	peak_80244	-	0	0	3	7	1	3	ZMYND19_intron_2_0_chr9_140481560_r	intron	FALSE
chrX	85162172	85162231	peak_81898	-	0	0	3	5	3	3	CHM_intron_5_0_chrX_85156194_r	intron	FALSE
chr1	17736052	17736117	peak_1118	-	0	0	2	5	3	3	RCC2_intron_0_0_chr1_17735691_r	intron	FALSE
chr1	22257514	22257549	peak_1360	-	0	0	3	6	1	3	HSPG2_intron_95_0_chr1_22222804_r	intron	FALSE
chr1	61750082	61750137	peak_3434	+	0	0	4	5	1	3	NFIA_intron_2_0_chr1_61743258_f,NFIA_intron_3_0_chr1_61743258_f	intron	FALSE
chr1	70696662	70696705	peak_3715	+	0	0	2	5	3	3	SRSF11_intron_2_0_chr1_70694239_f	intron	FALSE
chr1	93587200	93587249	peak_4195	+	0	0	4	5	1	3	MTF2_intron_6_0_chr1_93586230_f,MTF2_intron_8_0_chr1_93586230_f,MTF2_intron_9_0_chr1_93586230_f	intron	FALSE
chr1	220977756	220977812	peak_7275	+	0	0	2	7	1	3	MARC1_intron_3_0_chr1_220971357_f	intron	FALSE
chr1	228271148	228271193	peak_7648	+	0	0	4	5	1	3	ARF1_intron_0_0_chr1_228270467_f,ARF1_intron_0_0_chr1_228270552_f,ARF1_intron_0_0_chr1_228271054_f,ARF1_intron_0_0_chr1_228271076_f	intron	FALSE
chr10	79798083	79798161	peak_10326	+	0	0	2	6	2	3	RPS24_intron_3_0_chr10_79797063_f,RPS24_intron_4_0_chr10_79797741_f	intron	FALSE
chr11	11558009	11558058	peak_12679	-	0	0	4	4	2	3	GALNT18_intron_9_0_chr11_11470484_r	intron	FALSE
chr11	65385272	65385334	peak_14169	+	0	0	2	6	2	3	PCNXL3_intron_4_0_chr11_65385178_f	intron	FALSE
chr11	67885454	67885505	peak_14445	-	1	0	2	6	1	4	CHKA_intron_10_0_chr11_67864598_r,CHKA_intron_9_0_chr11_67864598_r	intron	FALSE
chr11	117124117	117124162	peak_15601	+	0	0	1	7	2	3	RNF214_intron_5_0_chr11_117117665_f	intron	FALSE
chr11	126078622	126078691	peak_15902	-	1	0	3	6	0	3	RPUSD4_intron_3_0_chr11_126075677_r	intron	FALSE
chr12	612345	612404	peak_16072	+	0	0	1	8	1	3	B4GALNT3_intron_0_0_chr12_569712_f	intron	FALSE
chr12	51635135	51635184	peak_17303	+	0	0	3	4	3	3	DAZAP2_intron_1_0_chr12_51634246_f,DAZAP2_intron_2_0_chr12_51634824_f,DAZAP2_intron_2_0_chr12_51634901_f,DAZAP2_intron_3_0_chr12_51634901_f	intron	FALSE
chr12	132425431	132425488	peak_19724	+	0	0	4	5	1	3	PUS1_intron_3_0_chr12_132423821_f	intron	FALSE
chr13	31223853	31223885	peak_20129	+	0	0	2	7	1	3	USPL1_intron_6_0_chr13_31221195_f	intron	FALSE
chr15	68040987	68041044	peak_25663	+	3	1	2	2	2	5	MAP2K5_intron_17_0_chr15_68040940_f,MAP2K5_intron_18_0_chr15_68040940_f	intron	FALSE
chr15	79752546	79752584	peak_26264	+	0	1	4	5	0	3	KIAA1024_intron_1_0_chr15_79750788_f	intron	FALSE
chr16	1400586	1400675	peak_27267	-	0	0	2	7	1	3	TSR3_intron_2_0_chr16_1400236_r	intron	FALSE
chr16	4321390	4321438	peak_27820	-	0	0	3	6	1	3	TFAP4_intron_5_0_chr16_4312703_r	intron	FALSE
chr16	89896170	89896246	peak_30718	+	0	0	2	6	2	3	SPIRE2_intron_0_0_chr16_89895203_f	intron	FALSE
chr17	840556	840632	peak_30835	-	0	0	4	4	2	3	NXN_intron_6_0_chr17_729319_r	intron	FALSE
chr17	1583655	1583732	peak_30927	-	0	0	3	4	3	3	PRPF8_intron_34_0_chr17_1583094_r	intron	FALSE
chr17	48450737	48450791	peak_33666	+	0	0	2	6	2	3	EME1_intron_0_0_chr17_48450639_f	intron	FALSE
chr19	807116	807153	peak_37100	+	0	0	3	5	2	3	PTBP1_intron_8_0_chr19_806557_f,PTBP1_intron_9_0_chr19_806557_f	intron	FALSE
chr19	3200063	3200149	peak_37629	+	0	0	1	8	1	3	NCLN_intron_4_0_chr19_3198896_f	intron	FALSE
chr19	12714817	12714869	peak_38480	-	0	0	5	4	1	3	ZNF490_intron_2_0_chr19_12694371_r	intron	FALSE
chr19	39332276	39332323	peak_39759	-	0	0	4	3	3	3	HNRNPL_intron_6_0_chr19_39331200_r	intron	FALSE
chr19	45844650	45844693	peak_40210	+	0	0	3	5	2	3	KLC3_intron_0_0_chr19_45844105_f	intron	FALSE
chr19	49378556	49378604	peak_40575	+	0	0	2	7	1	3	PPP1R15A_intron_1_0_chr19_49378156_f	intron	FALSE
chr2	26026269	26026324	peak_41820	-	0	0	1	6	3	3	ASXL2_intron_8_0_chr2_26022405_r	intron	FALSE
chr2	74393267	74393302	peak_43243	-	0	0	3	5	2	3	MOB1A_intron_2_0_chr2_74392479_r	intron	FALSE
chr2	153237815	153237879	peak_44710	+	0	0	5	2	3	3	FMNL2_intron_0_0_chr2_153192235_f	intron	FALSE
chr2	240951805	240951844	peak_46751	-	0	1	1	8	0	3	NDUFA10_intron_4_0_chr2_240951114_r	intron	FALSE
chr20	3184699	3184757	peak_47150	-	0	0	3	5	2	3	DDRGK1_intron_7_0_chr20_3184063_r	intron	FALSE
chr20	3780603	3780681	peak_47198	+	0	0	1	7	2	3	CDC25B_intron_2_0_chr20_3779111_f	intron	FALSE
chr20	60847449	60847509	peak_48921	+	0	0	1	7	2	3	OSBPL2_intron_4_0_chr20_60847316_f	intron	FALSE
chr21	34064966	34065032	peak_49476	-	0	0	4	5	1	3	SYNJ1_intron_21_0_chr21_34060678_r,SYNJ1_intron_25_0_chr21_34060678_r,SYNJ1_intron_26_0_chr21_34060678_r	intron	FALSE
chr21	47637239	47637285	peak_50213	-	0	0	2	7	1	3	LSS_intron_15_0_chr21_47636439_r,LSS_intron_16_0_chr21_47636439_r	intron	FALSE
chr22	19341386	19341422	peak_50487	-	0	0	3	5	2	3	HIRA_intron_2_0_chr22_19341043_r	intron	FALSE
chr22	26974590	26974656	peak_51148	-	0	0	4	5	1	3	TPST2_intron_5_0_chr22_26940642_r	intron	FALSE
chr22	40586580	40586621	peak_52102	+	0	0	2	7	1	3	TNRC6B_intron_0_0_chr22_40574145_f,TNRC6B_intron_3_0_chr22_40552187_f	intron	FALSE
chr22	51162862	51162919	peak_52933	+	0	0	2	7	1	3	SHANK3_intron_20_0_chr22_51160866_f	intron	FALSE
chr3	52724136	52724165	peak_55157	+	0	0	2	7	1	3	GNL3_intron_5_0_chr3_52723223_f	intron	FALSE
chr3	61222424	61222494	peak_55546	-	0	0	2	6	2	3	FHIT_intron_8_0_chr3_61186340_r	intron	FALSE
chr3	98455910	98455966	peak_56049	+	0	0	3	5	2	3	ST3GAL6_intron_0_0_chr3_98451377_f,ST3GAL6_intron_0_0_chr3_98451856_f	intron	FALSE
chr3	100112982	100113028	peak_56094	-	0	0	1	7	2	3	TOMM70A_intron_10_0_chr3_100105823_r	intron	FALSE
chr3	114865485	114865545	peak_56334	-	0	0	3	6	1	3	ZBTB20_intron_8_0_chr3_114693264_r	intron	FALSE
chr3	142449814	142449862	peak_57142	+	0	0	2	6	2	3	TRPC1_intron_0_0_chr3_142443574_f	intron	FALSE
chr4	6281978	6282047	peak_58745	+	2	5	0	3	0	3	WFS1_intron_1_0_chr4_6279415_f	intron	FALSE
chr5	65449856	65449904	peak_62512	+	0	0	2	5	3	3	SREK1_intron_1_0_chr5_65449425_f	intron	FALSE
chr5	98115826	98115870	peak_63135	+	0	0	1	7	2	3	RGMB_intron_3_0_chr5_98115793_f	intron	FALSE
chr5	118662816	118662850	peak_63439	+	0	0	4	4	2	3	TNFAIP8_intron_0_0_chr5_118604603_f,TNFAIP8_intron_1_0_chr5_118651998_f	intron	FALSE
chr5	134698729	134698787	peak_63828	-	0	0	2	5	3	3	H2AFY_intron_4_0_chr5_134696295_r,H2AFY_intron_4_0_chr5_134696298_r	intron	FALSE
chr5	176760653	176760708	peak_64907	-	0	0	3	6	1	3	LMAN2_intron_0_0_chr5_176759248_r	intron	FALSE
chr5	179045861	179046008	peak_65055	-	2	4	1	3	0	4	HNRNPH1_intron_8_0_chr5_179045325_r	intron	FALSE
chr6	16706318	16706403	peak_65851	-	0	0	6	3	1	3	ATXN1_intron_5_0_chr6_16658133_r	intron	FALSE
chr6	35368644	35368675	peak_66420	+	0	0	2	7	1	3	PPARD_intron_1_0_chr6_35314928_f,PPARD_intron_2_0_chr6_35365371_f	intron	FALSE
chr6	44232015	44232060	peak_66854	-	0	0	1	4	5	3	NFKBIE_intron_4_0_chr6_44230400_r	intron	FALSE
chr6	157320224	157320252	peak_68892	+	0	0	2	7	1	3	ARID1B_intron_3_0_chr6_157256711_f,ARID1B_intron_4_0_chr6_157256711_f	intron	FALSE
chr6	170852057	170852128	peak_69354	-	0	0	3	6	1	3	PSMB1_intron_1_0_chr6_170846429_r	intron	FALSE
chr7	23352169	23352227	peak_70019	-	0	0	1	6	3	3	IGF2BP3_intron_0_0_chr7_23352080_r	intron	FALSE
chr7	45618147	45618224	peak_70794	+	0	0	4	4	2	3	ADCY1_intron_0_0_chr7_45614782_f,ADCY1_intron_1_0_chr7_45614782_f	intron	FALSE
chr9	134353620	134353688	peak_79676	+	0	0	2	6	2	3	PRRC2B_intron_15_0_chr9_134353337_f	intron	FALSE
chr9	140160536	140160601	peak_80208	+	1	0	3	4	2	4	NELFB_intron_6_0_chr9_140160432_f	intron	FALSE
chrX	16622549	16622595	peak_80653	-	0	0	6	3	1	3	CTPS2_intron_1_0_chrX_16608986_r	intron	FALSE
chr1	26800055	26800105	peak_1581	+	0	0	2	5	2	3	HMGN2_intron_1_0_chr1_26800019_f	intron	FALSE
chr1	28587233	28587269	peak_1745	+	0	0	1	6	2	3	SESN2_intron_0_0_chr1_28586449_f	intron	FALSE
chr1	36317066	36317144	peak_2281	+	0	0	1	7	1	3	AGO4_intron_16_0_chr1_36316655_f	intron	FALSE
chr1	57118449	57118494	peak_3341	+	0	0	5	3	1	3	PRKAA2_intron_0_0_chr1_57111155_f	intron	FALSE
chr1	68605379	68605437	peak_3679	-	0	0	1	5	3	3	WLS_intron_1_0_chr1_68603617_r	intron	FALSE
chr1	92737763	92737801	peak_4135	-	0	0	4	3	2	3	GLMN_intron_11_0_chr1_92737210_r	intron	FALSE
chr1	93180461	93180523	peak_4169	-	0	0	4	4	1	3	EVI5_intron_15_0_chr1_93170302_r,EVI5_intron_16_0_chr1_93170302_r	intron	FALSE
chr1	120280730	120280803	peak_4881	+	1	0	1	6	1	4	PHGDH_intron_7_0_chr1_120279890_f	intron	FALSE
chr1	150312585	150312631	peak_5092	+	0	0	2	3	4	3	PRPF3_intron_7_0_chr1_150310803_f	intron	FALSE
chr1	154226848	154226888	peak_5387	+	0	0	6	2	1	3	UBAP2L_intron_14_0_chr1_154226566_f	intron	FALSE
chr1	161139052	161139126	peak_5831	+	1	0	1	5	2	4	PPOX_intron_6_0_chr1_161138974_f	intron	FALSE
chr1	227246032	227246084	peak_7574	-	0	0	2	6	1	3	CDC42BPA_intron_14_0_chr1_227235712_r	intron	FALSE
chr1	236972256	236972307	peak_8176	+	0	0	1	5	3	3	MTR_intron_3_0_chr1_236972074_f	intron	FALSE
chr10	3165469	3165512	peak_8618	+	0	0	4	3	2	3	PFKP_intron_15_0_chr10_3162237_f,PFKP_intron_17_0_chr10_3162237_f	intron	FALSE
chr10	20133091	20133141	peak_9075	+	0	0	2	4	3	3	PLXDC2_intron_0_0_chr10_20106121_f	intron	FALSE
chr10	70263257	70263305	peak_9877	-	0	0	1	7	1	3	SLC25A16_intron_4_0_chr10_70253328_r	intron	FALSE
chr10	79799571	79799638	peak_10329	+	0	0	1	6	2	3	RPS24_intron_3_0_chr10_79797063_f,RPS24_intron_4_0_chr10_79797741_f	intron	FALSE
chr10	94614284	94614309	peak_10659	+	1	2	2	0	4	4	EXOC6_intron_0_0_chr10_94594582_f,EXOC6_intron_0_0_chr10_94608392_f	intron	FALSE
chr10	99898797	99898845	peak_10892	+	1	0	3	4	1	4	R3HCC1L_intron_0_0_chr10_99894464_f	intron	FALSE
chr10	103539131	103539160	peak_11065	-	0	0	4	3	2	3	FGF8_intron_3_0_chr10_103535534_r	intron	FALSE
chr10	103904212	103904245	peak_11104	+	0	0	3	5	1	3	PPRC1_intron_6_0_chr10_103904065_f	intron	FALSE
chr10	118466359	118466386	peak_11469	-	0	0	3	4	2	3	HSPA12A_intron_9_0_chr10_118464790_r	intron	FALSE
chr10	135176683	135176758	peak_12057	-	0	0	1	5	3	3	ECHS1_intron_0_0_chr10_135176438_r	intron	FALSE
chr10	135182179	135182224	peak_12059	-	0	0	1	7	1	3	ECHS1_intron_3_0_chr10_135180498_r	intron	FALSE
chr11	3887157	3887217	peak_12419	+	0	0	4	4	1	3	STIM1_intron_0_0_chr11_3877640_f	intron	FALSE
chr11	6622879	6622934	peak_12479	-	0	1	2	5	1	4	RRP8_intron_4_0_chr11_6622833_r	intron	FALSE
chr11	12701707	12701760	peak_12719	+	0	0	3	4	2	3	TEAD1_intron_1_0_chr11_12697109_f	intron	FALSE
chr11	74495949	74496002	peak_14862	+	0	0	1	5	3	3	RNF169_intron_0_0_chr11_74460428_f	intron	FALSE
chr12	53565417	53565447	peak_17364	-	0	0	2	5	2	3	CSAD_intron_9_0_chr12_53565226_r	intron	FALSE
chr12	120636590	120636654	peak_19148	-	0	0	1	6	2	3	RPLP0_intron_2_0_chr12_120636543_r	intron	FALSE
chr14	93523674	93523717	peak_23811	-	0	1	4	3	1	4	ITPK1_intron_7_0_chr14_93483147_r	intron	FALSE
chr14	103266523	103266565	peak_24182	+	0	0	2	6	1	3	TRAF3_intron_0_0_chr14_103244013_f	intron	FALSE
chr15	67413620	67413663	peak_25630	+	0	0	6	2	1	3	SMAD3_intron_0_0_chr15_67358699_f	intron	FALSE
chr15	78442004	78442066	peak_26206	+	0	0	1	7	1	3	IDH3A_intron_0_0_chr15_78441773_f	intron	FALSE
chr16	87780619	87780660	peak_30407	-	0	0	4	4	1	3	KLHDC4_intron_5_0_chr16_87760531_r,KLHDC4_intron_6_0_chr16_87764251_r	intron	FALSE
chr16	89613791	89613860	peak_30626	+	0	0	1	7	1	3	SPG7_intron_10_0_chr16_89613169_f	intron	FALSE
chr17	34050341	34050393	peak_32624	+	0	0	4	4	1	3	AP2B1_intron_19_0_chr17_34044369_f,AP2B1_intron_20_0_chr17_34044369_f	intron	FALSE
chr17	35679271	35679322	peak_32704	-	0	0	6	1	2	3	ACACA_intron_52_0_chr17_35641872_r	intron	FALSE
chr17	40172398	40172469	peak_32966	+	1	1	1	5	1	5	NKIRAS2_intron_0_0_chr17_40169645_f,NKIRAS2_intron_0_0_chr17_40172223_f	intron	FALSE
chr17	42580623	42580679	peak_33231	-	0	0	3	4	2	3	GPATCH8_intron_5_0_chr17_42541913_r,GPATCH8_intron_5_0_chr17_42552272_r,GPATCH8_intron_6_0_chr17_42552272_r,GPATCH8_intron_7_0_chr17_42552272_r,GPATCH8_intron_8_0_chr17_42552272_r	intron	FALSE
chr17	73910765	73910809	peak_34772	-	0	0	3	5	1	3	FBF1_intron_4_0_chr17_73910380_r	intron	FALSE
chr17	77923089	77923129	peak_35087	-	0	0	2	5	2	3	TBC1D16_intron_3_0_chr17_77922806_r,TBC1D16_intron_4_0_chr17_77922806_r	intron	FALSE
chr19	1878795	1878866	peak_37374	-	0	0	4	2	3	3	ABHD17A_intron_1_0_chr19_1877687_r	intron	FALSE
chr19	9728860	9728915	peak_38184	-	0	0	2	5	2	3	ZNF561_intron_3_0_chr19_9728856_r	intron	FALSE
chr19	11606590	11606634	peak_38434	-	0	0	2	6	1	3	ZNF653_intron_5_0_chr19_11598719_r	intron	FALSE
chr19	49302371	49302424	peak_40570	-	0	0	4	4	1	3	BCAT2_intron_4_0_chr19_49300591_r	intron	FALSE
chr19	50271459	50271520	peak_40715	+	0	0	4	3	2	3	AP2A1_intron_0_0_chr19_50270458_f	intron	FALSE
chr2	20481936	20482006	peak_41633	-	0	0	2	6	1	3	PUM2_intron_7_0_chr2_20463222_r,PUM2_intron_8_0_chr2_20478581_r	intron	FALSE
chr2	27312627	27312678	peak_41900	+	0	0	4	4	1	3	KHK_intron_0_0_chr2_27310220_f	intron	FALSE
chr2	27456010	27456119	peak_41913	+	0	0	3	5	1	3	CAD_intron_17_0_chr2_27456009_f,CAD_intron_18_0_chr2_27456009_f	intron	FALSE
chr2	75936940	75936975	peak_43333	-	0	0	2	5	2	3	GCFC2_intron_15_0_chr2_75933778_r,GCFC2_intron_1_0_chr2_75933778_r	intron	FALSE
chr2	111917782	111917831	peak_43964	+	0	0	3	5	1	3	BCL2L11_intron_1_0_chr2_111881447_f,BCL2L11_intron_1_0_chr2_111881717_f,BCL2L11_intron_2_0_chr2_111881717_f,BCL2L11_intron_2_0_chr2_111907725_f,BCL2L11_intron_2_0_chr2_111911482_f,BCL2L11_intron_3_0_chr2_111907725_f,BCL2L11_intron_3_0_chr2_111911482_f,BCL2L11_intron_4_0_chr2_111911482_f	intron	FALSE
chr2	121572703	121572761	peak_44131	+	0	0	3	4	2	3	GLI2_intron_0_0_chr2_121555045_f	intron	FALSE
chr2	121723461	121723505	peak_44148	+	0	0	1	7	1	3	GLI2_intron_3_0_chr2_121713007_f	intron	FALSE
chr2	148724279	148724334	peak_44587	-	0	0	3	4	2	3	ORC4_intron_9_0_chr2_148716436_r	intron	FALSE
chr2	152684292	152684345	peak_44669	-	0	0	2	5	2	3	ARL5A_intron_4_0_chr2_152671712_r,ARL5A_intron_4_0_chr2_152671714_r	intron	FALSE
chr2	174219797	174219838	peak_45156	+	0	0	3	5	1	3	CDCA7_intron_0_0_chr2_174219713_f	intron	FALSE
chr2	228386827	228386874	peak_46323	+	0	0	4	4	1	3	AGFG1_intron_2_0_chr2_228384780_f	intron	FALSE
chr20	17939521	17939569	peak_47458	-	0	0	1	6	2	3	SNX5_intron_11_0_chr20_17937682_r	intron	FALSE
chr20	44984616	44984682	peak_48477	-	0	0	3	5	1	3	SLC35C2_intron_5_0_chr20_44984514_r	intron	FALSE
chr21	46221440	46221507	peak_50073	-	0	0	3	5	1	3	UBE2G2_intron_2_0_chr21_46197333_r,UBE2G2_intron_4_0_chr21_46208011_r,UBE2G2_intron_5_0_chr21_46221314_r	intron	FALSE
chr22	20094558	20094647	peak_50626	+	0	1	2	4	2	4	DGCR8_intron_10_0_chr22_20094222_f,DGCR8_intron_9_0_chr22_20094222_f	intron	FALSE
chr22	20114144	20114284	peak_50649	+	2	0	2	4	1	4	RANBP1_intron_4_0_chr22_20113892_f	intron	FALSE
chr22	40760483	40760547	peak_52129	+	0	0	2	6	1	3	ADSL_intron_10_0_chr22_40760370_f	intron	FALSE
chr3	25761260	25761305	peak_53703	-	0	0	4	4	1	3	NGLY1_intron_0_0_chr3_25761127_r	intron	FALSE
chr3	52559148	52559200	peak_55132	-	0	0	2	6	1	3	NT5DC2_intron_2_0_chr3_52559120_r	intron	FALSE
chr3	97542501	97542552	peak_56028	+	0	0	4	4	1	3	CRYBG3_intron_0_0_chr3_97541200_f	intron	FALSE
chr3	122082366	122082408	peak_56441	-	0	0	2	5	2	3	CCDC58_intron_1_0_chr3_122081875_r	intron	FALSE
chr3	126642407	126642441	peak_56609	+	0	0	5	3	1	3	CHCHD6_intron_5_0_chr3_126633594_f	intron	FALSE
chr4	1805670	1805731	peak_58396	+	0	0	2	4	3	3	FGFR3_intron_6_0_chr4_1803753_f,FGFR3_intron_7_0_chr4_1804792_f,FGFR3_intron_7_0_chr4_1805564_f	intron	FALSE
chr4	8436242	8436273	peak_58831	-	0	0	3	5	1	3	ACOX3_intron_15_0_chr4_8418263_r,ACOX3_intron_16_0_chr4_8418263_r	intron	FALSE
chr4	41259190	41259288	peak_59263	+	0	0	1	6	2	3	UCHL1_intron_1_0_chr4_41259144_f	intron	FALSE
chr4	100858042	100858088	peak_60139	-	0	0	1	5	3	3	DNAJB14_intron_2_0_chr4_100851779_r,DNAJB14_intron_5_0_chr4_100844343_r,DNAJB14_intron_6_0_chr4_100851779_r	intron	FALSE
chr4	106068833	106068886	peak_60204	+	0	0	1	7	1	3	TET2_intron_0_0_chr4_106067244_f,TET2_intron_0_0_chr4_106068137_f	intron	FALSE
chr4	110650526	110650578	peak_60327	-	0	0	3	4	2	3	PLA2G12A_intron_2_0_chr4_110639916_r	intron	FALSE
chr4	187514199	187514266	peak_61460	-	2	1	2	1	3	5	FAT1_intron_0_0_chr4_187510375_r	intron	FALSE
chr5	50686734	50686792	peak_62232	+	0	0	3	5	1	3	ISL1_intron_3_0_chr5_50685767_f	intron	FALSE
chr5	172263925	172263957	peak_64716	+	0	0	3	5	1	3	ERGIC1_intron_0_0_chr5_172261437_f	intron	FALSE
chr6	45183687	45183743	peak_66871	-	0	0	2	4	3	3	SUPT3H_intron_7_0_chr6_45073744_r,SUPT3H_intron_8_0_chr6_45073744_r	intron	FALSE
chr6	118904278	118904332	peak_68047	-	0	0	2	4	3	3	CEP85L_intron_10_0_chr6_118887480_r,CEP85L_intron_3_0_chr6_118887480_r	intron	FALSE
chr6	124184662	124184697	peak_68109	+	0	0	2	4	3	3	NKAIN2_intron_0_0_chr6_124125400_f	intron	FALSE
chr6	158988255	158988308	peak_69017	+	0	0	3	5	1	3	TMEM181_intron_0_0_chr6_158957898_f	intron	FALSE
chr6	167118069	167118104	peak_69226	-	0	0	5	3	1	3	RPS6KA2_intron_19_0_chr6_166952273_r	intron	FALSE
chr7	66213946	66214004	peak_71094	+	0	0	2	6	1	3	RABGEF1_intron_0_0_chr7_66205780_f,RABGEF1_intron_2_0_chr7_66205780_f	intron	FALSE
chr7	157182214	157182270	peak_73855	+	0	0	2	6	1	3	DNAJB6_intron_7_0_chr7_157178306_f	intron	FALSE
chr7	158658985	158659054	peak_73907	+	0	0	1	5	3	3	WDR60_intron_0_0_chr7_158649442_f	intron	FALSE
chr9	88596295	88596343	peak_77921	+	0	0	3	5	1	3	NAA35_intron_10_0_chr9_88593297_f	intron	FALSE
chr9	127903539	127903586	peak_79088	-	0	0	3	5	1	3	SCAI_intron_15_0_chr9_127818287_r,SCAI_intron_16_0_chr9_127828338_r	intron	FALSE
chr9	136231038	136231076	peak_79809	-	0	1	3	4	1	4	SURF4_intron_0_0_chr9_136230352_r,SURF4_intron_0_0_chr9_136230636_r	intron	FALSE
chrX	3587511	3587589	peak_80460	-	0	0	1	7	1	3	PRKX_intron_6_0_chrX_3573454_r	intron	FALSE
chrX	18956373	18956421	peak_80722	-	0	0	3	3	3	3	PHKA2_intron_22_0_chrX_18954269_r	intron	FALSE
chrX	154756204	154756243	peak_83118	-	0	0	3	5	1	3	TMLHE_intron_4_0_chrX_154754294_r,TMLHE_intron_5_0_chrX_154754294_r	intron	FALSE
chr1	1720172	1720218	peak_242	-	0	0	3	3	2	3	GNB1_intron_1_0_chr1_1718877_r	intron	FALSE
chr1	12061893	12061989	peak_887	+	2	1	1	2	2	5	MFN2_intron_8_0_chr1_12061894_f,MFN2_intron_9_0_chr1_12061894_f	intron	FALSE
chr1	12080057	12080131	peak_891	+	0	0	2	5	1	3	MIIP_intron_0_0_chr1_12079610_f	intron	FALSE
chr1	40840410	40840459	peak_2476	+	0	0	3	4	1	3	SMAP2_intron_0_0_chr1_40839896_f,SMAP2_intron_0_0_chr1_40840381_f	intron	FALSE
chr1	45241498	45241532	peak_2806	+	1	0	3	4	0	3	RPS8_intron_0_0_chr1_45241273_f	intron	FALSE
chr1	46737546	46737609	peak_2936	+	0	0	3	3	2	3	RAD54L_intron_10_0_chr1_46736458_f,RAD54L_intron_9_0_chr1_46736458_f	intron	FALSE
chr1	109490613	109490665	peak_4449	-	0	0	2	5	1	3	CLCC1_intron_4_0_chr1_109490341_r,CLCC1_intron_6_0_chr1_109490341_r,CLCC1_intron_8_0_chr1_109490341_r	intron	FALSE
chr1	117922669	117922723	peak_4822	+	0	0	1	6	1	3	MAN1A2_intron_0_0_chr1_117911108_f	intron	FALSE
chr1	156212727	156212778	peak_5611	+	0	0	3	4	1	3	BGLAP_intron_2_0_chr1_156212623_f,PMF1-BGLAP_intron_3_0_chr1_156212623_f,PMF1-BGLAP_intron_4_0_chr1_156212623_f,PMF1-BGLAP_intron_5_0_chr1_156212623_f	intron	FALSE
chr1	156746936	156746992	peak_5702	+	0	0	2	5	1	3	PRCC_intron_0_0_chr1_156738032_f	intron	FALSE
chr1	205167491	205167534	peak_6879	-	0	0	5	2	1	3	DSTYK_intron_10_0_chr1_205156935_r,DSTYK_intron_11_0_chr1_205156935_r	intron	FALSE
chr1	213359757	213359798	peak_7127	+	0	1	3	4	0	3	RPS6KC1_intron_6_0_chr1_213349836_f,RPS6KC1_intron_7_0_chr1_213341317_f,RPS6KC1_intron_7_0_chr1_213349836_f	intron	FALSE
chr10	3123641	3123710	peak_8612	+	0	0	2	4	2	3	PFKP_intron_0_0_chr10_3109900_f,PFKP_intron_1_0_chr10_3111582_f	intron	FALSE
chr10	3168528	3168610	peak_8619	+	3	1	1	2	1	5	PFKP_intron_15_0_chr10_3162237_f,PFKP_intron_17_0_chr10_3162237_f	intron	FALSE
chr10	35372407	35372455	peak_9415	-	0	0	5	2	1	3	CUL2_intron_19_0_chr10_35360268_r	intron	FALSE
chr10	96317428	96317472	peak_10719	+	0	0	2	4	2	3	HELLS_intron_2_0_chr10_96314006_f,HELLS_intron_3_0_chr10_96316980_f	intron	FALSE
chr10	97449012	97449060	peak_10760	-	0	0	3	4	1	3	TCTN3_intron_10_0_chr10_97447477_r,TCTN3_intron_6_0_chr10_97446917_r	intron	FALSE
chr10	99188579	99188645	peak_10852	+	0	0	2	5	1	3	PGAM1_intron_0_0_chr10_99186204_f	intron	FALSE
chr11	28153802	28153896	peak_13012	+	4	0	2	1	1	4	METTL15_intron_2_0_chr11_28135152_f	intron	FALSE
chr11	33088086	33088112	peak_13097	+	0	0	1	6	1	3	TCP11L1_intron_7_0_chr11_33087558_f	intron	FALSE
chr11	63721601	63721659	peak_13909	+	0	1	2	5	0	3	NAA40_intron_6_0_chr11_63721522_f	intron	FALSE
chr11	64033234	64033265	peak_13971	+	0	0	2	5	1	3	PLCB3_intron_22_0_chr11_64032975_f,PLCB3_intron_24_0_chr11_64032975_f	intron	FALSE
chr11	66366847	66366915	peak_14293	+	0	1	1	5	1	4	CCS_intron_2_0_chr11_66366725_f	intron	FALSE
chr11	102319266	102319314	peak_15293	-	0	0	1	5	2	3	TMEM123_intron_2_0_chr11_102272938_r	intron	FALSE
chr11	103003455	103003484	peak_15298	+	0	0	2	5	1	3	DYNC2H1_intron_12_0_chr11_102999735_f	intron	FALSE
chr12	72006787	72006840	peak_18035	-	0	0	2	4	2	3	ZFC3H1_intron_3_0_chr12_72005668_r	intron	FALSE
chr12	112934277	112934335	peak_18939	+	0	0	3	4	1	3	PTPN11_intron_12_0_chr12_112926980_f	intron	FALSE
chr12	129281215	129281249	peak_19656	-	0	0	2	4	2	3	SLC15A4_intron_0_0_chr12_129278902_r	intron	FALSE
chr13	20541110	20541158	peak_19885	+	0	0	2	5	1	3	ZMYM2_intron_1_0_chr13_20534167_f	intron	FALSE
chr13	113707912	113707949	peak_21707	+	0	0	1	5	2	3	MCF2L_intron_3_0_chr13_113699676_f	intron	FALSE
chr14	70435100	70435155	peak_23119	+	0	0	3	4	1	3	SMOC1_intron_2_0_chr14_70420250_f	intron	FALSE
chr14	97008198	97008237	peak_23907	+	0	0	2	5	1	3	PAPOLA_intron_11_0_chr14_97003398_f,PAPOLA_intron_9_0_chr14_97003398_f	intron	FALSE
chr14	99887197	99887261	peak_23950	-	0	0	2	4	2	3	SETD3_intron_2_0_chr14_99880272_r,SETD3_intron_6_0_chr14_99880272_r	intron	FALSE
chr14	99997498	99997538	peak_23971	-	0	0	3	4	1	3	CCDC85C_intron_3_0_chr14_99988578_r	intron	FALSE
chr15	43247919	43247958	peak_24943	-	0	0	2	5	1	3	UBR1_intron_2_0_chr15_43244647_r	intron	FALSE
chr15	78314011	78314064	peak_26195	-	1	0	1	4	2	4	TBC1D2B_intron_6_0_chr15_78310300_r	intron	FALSE
chr15	83528481	83528560	peak_26376	-	0	0	2	5	1	3	HOMER2_intron_4_0_chr15_83527888_r,HOMER2_intron_4_0_chr15_83527921_r	intron	FALSE
chr16	30371408	30371500	peak_28740	-	0	0	4	3	1	3	TBC1D10B_intron_4_0_chr16_30371163_r	intron	FALSE
chr16	30675872	30675921	peak_28792	+	0	0	5	2	1	3	FBRS_intron_6_0_chr16_30675838_f	intron	FALSE
chr16	46920332	46920384	peak_28968	+	4	1	1	1	1	5	GPT2_intron_1_0_chr16_46918871_f,GPT2_intron_1_0_chr16_46919490_f	intron	FALSE
chr16	67212930	67213043	peak_29374	-	0	0	2	4	2	3	KIAA0895L_intron_2_0_chr16_67212408_r	intron	FALSE
chr16	68241315	68241350	peak_29525	+	0	0	1	5	2	3	NFATC3_intron_8_0_chr16_68225679_f	intron	FALSE
chr17	42962464	42962513	peak_33267	-	1	0	1	5	1	4	EFTUD2_intron_23_0_chr17_42961093_r	intron	FALSE
chr17	43112800	43112828	peak_33285	-	0	0	2	5	1	3	DCAKD_intron_3_0_chr17_43112368_r,DCAKD_intron_3_0_chr17_43112371_r	intron	FALSE
chr17	49338601	49338694	peak_33731	+	0	0	2	3	3	3	UTP18_intron_0_0_chr17_49338288_f	intron	FALSE
chr17	79660314	79660361	peak_35364	+	0	0	3	4	1	3	HGS_intron_7_0_chr17_79658602_f	intron	FALSE
chr17	79857648	79857697	peak_35413	+	0	0	2	4	2	3	ANAPC11_intron_1_0_chr17_79852463_f,ANAPC11_intron_1_0_chr17_79852501_f,ANAPC11_intron_2_0_chr17_79852463_f,ANAPC11_intron_2_0_chr17_79852501_f,ANAPC11_intron_2_0_chr17_79857419_f,ANAPC11_intron_3_0_chr17_79852463_f,ANAPC11_intron_3_0_chr17_79857204_f	intron	FALSE
chr17	80018368	80018407	peak_35475	-	0	0	1	6	1	3	DUS1L_intron_3_0_chr17_80017970_r	intron	FALSE
chr17	80714123	80714172	peak_35660	+	0	0	4	3	1	3	TBCD_intron_1_0_chr17_80714092_f	intron	FALSE
chr18	29413047	29413110	peak_36232	-	0	0	3	3	2	3	TRAPPC8_intron_1_0_chr18_29412137_r	intron	FALSE
chr19	2138156	2138200	peak_37455	-	0	0	3	4	1	3	AP3D1_intron_27_0_chr19_2137807_r,AP3D1_intron_29_0_chr19_2137807_r	intron	FALSE
chr19	2213107	2213160	peak_37478	+	0	1	2	5	0	3	DOT1L_intron_15_0_chr19_2211842_f	intron	FALSE
chr19	2803113	2803176	peak_37583	+	0	0	4	2	2	3	THOP1_intron_4_0_chr19_2799790_f	intron	FALSE
chr19	3201160	3201198	peak_37631	+	0	0	2	5	1	3	NCLN_intron_4_0_chr19_3198896_f	intron	FALSE
chr19	6420572	6420634	peak_38009	-	0	0	2	4	2	3	KHSRP_intron_15_0_chr19_6420483_r	intron	FALSE
chr19	12814412	12814483	peak_38503	-	1	4	1	1	1	5	TNPO2_intron_6_0_chr19_12814341_r	intron	FALSE
chr19	39973881	39973922	peak_39849	+	0	0	1	6	1	3	TIMM50_intron_3_0_chr19_39973797_f	intron	FALSE
chr19	50159369	50159426	peak_40692	+	0	0	1	6	1	3	SCAF1_intron_8_0_chr19_50158128_f	intron	FALSE
chr2	26990018	26990083	peak_41863	+	0	0	1	6	1	3	SLC35F6_intron_0_0_chr2_26987295_f	intron	FALSE
chr2	64797399	64797450	peak_42900	+	0	0	3	4	1	3	AFTPH_intron_4_0_chr2_64796814_f	intron	FALSE
chr2	128076895	128076931	peak_44229	-	0	0	3	3	2	3	MAP3K2_intron_4_0_chr2_128075894_r	intron	FALSE
chr2	128275316	128275354	peak_44239	-	0	0	4	3	1	3	IWS1_intron_11_0_chr2_128263329_r	intron	FALSE
chr2	161131558	161131614	peak_44870	-	0	0	2	5	1	3	RBMS1_intron_0_0_chr2_161131276_r	intron	FALSE
chr2	161253376	161253443	peak_44881	-	0	0	2	2	4	3	RBMS1_intron_12_0_chr2_161223903_r	intron	FALSE
chr2	169997443	169997480	peak_45007	-	0	0	1	6	1	3	LRP2_intron_7_0_chr2_169997056_r	intron	FALSE
chr2	210881493	210881562	peak_45953	+	0	0	3	3	2	3	RPE_intron_2_0_chr2_210881366_f,RPE_intron_3_0_chr2_210881366_f,RPE_intron_4_0_chr2_210881366_f,RPE_intron_5_0_chr2_210881366_f	intron	FALSE
chr21	46233181	46233216	peak_50082	-	0	0	2	4	2	3	SUMO3_intron_1_0_chr21_46229034_r	intron	FALSE
chr22	24311702	24311744	peak_51011	+	0	0	1	5	2	3	DDTL_intron_1_0_chr22_24309750_f	intron	FALSE
chr22	28273433	28273484	peak_51166	-	0	0	4	3	1	3	PITPNB_intron_3_0_chr22_28269804_r,PITPNB_intron_4_0_chr22_28269804_r	intron	FALSE
chr22	41929456	41929541	peak_52282	-	0	0	3	4	1	3	POLR3H_intron_2_0_chr22_41928162_r,POLR3H_intron_3_0_chr22_41928750_r	intron	FALSE
chr22	41935849	41935891	peak_52284	-	0	0	3	4	1	3	POLR3H_intron_2_0_chr22_41928162_r,POLR3H_intron_3_0_chr22_41928750_r	intron	FALSE
chr22	50265282	50265333	peak_52788	+	0	0	3	4	1	3	ZBED4_intron_0_0_chr22_50247638_f	intron	FALSE
chr3	15286488	15286534	peak_53470	+	0	0	4	2	2	3	CAPN7_intron_15_0_chr3_15283761_f	intron	FALSE
chr3	33138114	33138151	peak_53844	-	0	0	3	3	2	3	GLB1_intron_11_0_chr3_33114206_r,GLB1_intron_14_0_chr3_33114206_r,TMPPE_intron_0_0_chr3_33135281_r,TMPPE_intron_0_0_chr3_33135796_r	intron	FALSE
chr3	43749134	43749193	peak_54222	+	0	0	1	5	2	3	ABHD5_intron_2_0_chr3_43744080_f	intron	FALSE
chr3	44545039	44545084	peak_54244	-	0	0	1	5	2	3	ZNF852_intron_3_0_chr3_44544549_r	intron	FALSE
chr3	48225112	48225173	peak_54548	-	0	0	4	3	1	3	CDC25A_intron_10_0_chr3_48224521_r,CDC25A_intron_9_0_chr3_48224521_r	intron	FALSE
chr3	52004434	52004483	peak_55021	-	0	0	3	3	2	3	ABHD14B_intron_1_0_chr3_52004201_r	intron	FALSE
chr3	71454294	71454323	peak_55747	-	0	0	3	4	1	3	FOXP1_intron_17_0_chr3_71408396_r,FOXP1_intron_3_0_chr3_71408396_r	intron	FALSE
chr3	98308332	98308384	peak_56045	-	5	0	1	1	1	4	CPOX_intron_3_0_chr3_98307699_r	intron	FALSE
chr3	99542975	99543013	peak_56061	+	0	0	3	4	1	3	CMSS1_intron_0_0_chr3_99536888_f	intron	FALSE
chr3	149687985	149688030	peak_57254	-	0	0	4	3	1	3	PFN2_intron_1_0_chr3_149686338_r	intron	FALSE
chr3	169210825	169210880	peak_57560	-	0	0	3	4	1	3	MECOM_intron_14_0_chr3_168861621_r,MECOM_intron_15_0_chr3_169099313_r	intron	FALSE
chr3	186297587	186297634	peak_57963	+	0	0	3	4	1	3	DNAJB11_intron_3_0_chr3_186295590_f	intron	FALSE
chr3	187926056	187926094	peak_57993	+	0	0	4	3	1	3	LPP_intron_0_0_chr3_187871810_f	intron	FALSE
chr4	1826412	1826466	peak_58409	-	0	0	1	6	1	3	LETM1_intron_6_0_chr4_1825503_r	intron	FALSE
chr4	17944505	17944569	peak_58976	-	1	1	2	1	3	5	LCORL_intron_2_0_chr4_17910969_r	intron	FALSE
chr4	48653699	48653764	peak_59343	-	3	2	1	1	1	5	FRYL_intron_60_0_chr4_48636508_r	intron	FALSE
chr4	73979349	73979399	peak_59635	-	0	0	2	3	3	3	ANKRD17_intron_9_0_chr4_73968265_r	intron	FALSE
chr4	110737143	110737199	peak_60330	+	0	1	2	4	1	4	GAR1_intron_0_0_chr4_110736702_f,GAR1_intron_0_0_chr4_110736961_f	intron	FALSE
chr5	462498	462552	peak_61528	+	0	0	4	3	1	3	EXOC3_intron_8_0_chr5_462423_f	intron	FALSE
chr5	60743870	60743921	peak_62395	+	0	0	1	6	1	3	ZSWIM6_intron_0_0_chr5_60628776_f	intron	FALSE
chr5	122891893	122891933	peak_63503	+	3	1	1	1	2	5	CSNK1G3_intron_0_0_chr5_122848265_f,CSNK1G3_intron_1_0_chr5_122888842_f,CSNK1G3_intron_2_0_chr5_122888842_f	intron	FALSE
chr5	145529468	145529516	peak_64187	-	0	0	3	3	2	3	LARS_intron_17_0_chr5_145529263_r	intron	FALSE
chr5	149381137	149381204	peak_64273	+	0	0	2	5	1	3	HMGXB3_intron_0_0_chr5_149380743_f	intron	FALSE
chr5	170638152	170638188	peak_64629	+	0	0	5	2	1	3	RANBP17_intron_19_0_chr5_170632617_f	intron	FALSE
chr5	170815398	170815453	peak_64634	+	1	0	3	2	2	4	NPM1_intron_0_0_chr5_170815011_f	intron	FALSE
chr5	170837204	170837297	peak_64647	+	0	3	3	2	0	3	NPM1_intron_8_0_chr5_170834779_f,NPM1_intron_9_0_chr5_170834779_f	intron	FALSE
chr5	174910960	174911004	peak_64782	+	0	0	5	2	1	3	SFXN1_intron_0_0_chr5_174905643_f	intron	FALSE
chr6	36043873	36043919	peak_66458	+	0	0	1	4	3	3	MAPK14_intron_6_0_chr6_36043740_f	intron	FALSE
chr7	36223923	36223981	peak_70457	+	0	0	5	2	1	3	EEPD1_intron_1_0_chr7_36194812_f	intron	FALSE
chr7	70192891	70192956	peak_71217	+	0	0	2	5	1	3	AUTS2_intron_5_0_chr7_70163607_f	intron	FALSE
chr7	97913565	97913663	peak_71826	+	0	0	5	2	1	3	BRI3_intron_1_0_chr7_97911766_f	intron	FALSE
chr7	156519817	156519870	peak_73766	-	0	0	2	4	2	3	LMBR1_intron_4_0_chr7_156518532_r	intron	FALSE
chr7	157145255	157145308	peak_73846	+	0	0	1	6	1	3	DNAJB6_intron_0_0_chr7_157129839_f	intron	FALSE
chr8	23104551	23104588	peak_74300	+	0	0	4	3	1	3	CHMP7_intron_1_0_chr8_23104508_f	intron	FALSE
chr8	86382044	86382090	peak_75382	+	0	0	1	5	2	3	CA2_intron_1_0_chr8_86377699_f	intron	FALSE
chr8	117875866	117875917	peak_75872	-	0	1	3	3	1	4	RAD21_intron_11_0_chr8_117875499_r	intron	FALSE
chr9	101134869	101134904	peak_78443	-	0	0	2	5	1	3	GABBR2_intron_7_0_chr9_101133854_r	intron	FALSE
chr9	136215352	136215387	peak_79798	+	0	0	3	4	1	3	RPL7A_intron_0_0_chr9_136215102_f	intron	FALSE
chrX	38466753	38466826	peak_80935	+	0	0	1	3	4	3	TSPAN7_intron_0_0_chrX_38420881_f	intron	FALSE
chrX	48433327	48433385	peak_81227	+	0	0	2	5	1	3	RBM3_intron_0_0_chrX_48432962_f	intron	FALSE
chrX	48766896	48766933	peak_81257	-	0	0	3	4	1	3	SLC35A2_intron_1_0_chrX_48763821_r,SLC35A2_intron_2_0_chrX_48763821_r	intron	FALSE
chr1	1330666	1330721	peak_163	-	0	0	1	4	2	3	CCNL2_intron_1_0_chr1_1328841_r,CCNL2_intron_6_0_chr1_1328841_r	intron	FALSE
chr1	9656585	9656629	peak_691	+	0	0	1	5	1	3	TMEM201_intron_1_0_chr1_9656069_f	intron	FALSE
chr1	19477724	19477781	peak_1174	-	0	0	3	3	1	3	UBR4_intron_57_0_chr1_19477288_r	intron	FALSE
chr1	28593959	28594003	peak_1750	+	0	0	2	3	2	3	SESN2_intron_0_0_chr1_28586449_f	intron	FALSE
chr1	36212996	36213058	peak_2271	-	0	0	2	4	1	3	CLSPN_intron_10_0_chr1_36212594_r	intron	FALSE
chr1	43885692	43885732	peak_2657	+	0	0	4	2	1	3	SZT2_intron_7_0_chr1_43885616_f	intron	FALSE
chr1	51295068	51295103	peak_3046	-	0	0	3	2	2	3	FAF1_intron_16_0_chr1_51267350_r	intron	FALSE
chr1	78224987	78225066	peak_3852	-	1	0	3	2	1	4	USP33_intron_20_0_chr1_78211285_r,USP33_intron_22_0_chr1_78207434_r,USP33_intron_23_0_chr1_78211285_r	intron	FALSE
chr1	93658254	93658306	peak_4209	+	0	0	2	3	2	3	CCDC18_intron_4_0_chr1_93657664_f	intron	FALSE
chr1	100197761	100197810	peak_4321	-	0	0	1	4	2	3	FRRS1_intron_9_0_chr1_100195305_r	intron	FALSE
chr1	113226305	113226354	peak_4630	+	1	0	0	4	2	3	MOV10_intron_1_0_chr1_113217672_f	intron	FALSE
chr1	150946098	150946147	peak_5157	-	0	0	2	3	2	3	CERS2_intron_9_0_chr1_150941568_r,CERS2_intron_9_0_chr1_150941608_r	intron	FALSE
chr1	156956728	156956773	peak_5718	-	0	0	3	2	2	3	ARHGEF11_intron_38_0_chr1_156955966_r,ARHGEF11_intron_39_0_chr1_156955966_r	intron	FALSE
chr1	235807267	235807326	peak_8100	-	0	0	1	4	2	3	GNG4_intron_1_0_chr1_235747149_r,GNG4_intron_2_0_chr1_235758812_r	intron	FALSE
chr1	240481621	240481675	peak_8220	+	0	0	1	5	1	3	FMN2_intron_7_0_chr1_240458184_f,FMN2_intron_8_0_chr1_240458184_f	intron	FALSE
chr10	45973109	45973138	peak_9522	-	1	0	1	5	0	3	MARCH8_intron_3_0_chr10_45959776_r,MARCH8_intron_4_0_chr10_45959776_r	intron	FALSE
chr10	49625264	49625311	peak_9549	+	0	0	4	2	1	3	MAPK8_intron_3_0_chr10_49618212_f,MAPK8_intron_4_0_chr10_49618212_f	intron	FALSE
chr10	69774996	69775069	peak_9835	-	0	1	2	3	1	4	HERC4_intron_15_0_chr10_69773944_r,HERC4_intron_16_0_chr10_69773944_r,HERC4_intron_17_0_chr10_69773944_r	intron	FALSE
chr10	114715731	114715770	peak_11384	+	0	0	2	4	1	3	TCF7L2_intron_2_0_chr10_114711367_f	intron	FALSE
chr10	121355586	121355627	peak_11591	-	0	0	2	4	1	3	TIAL1_intron_10_0_chr10_121347761_r	intron	FALSE
chr10	131958981	131959042	peak_11947	+	3	1	0	2	1	4	GLRX3_intron_2_0_chr10_131958334_f	intron	FALSE
chr11	986028	986069	peak_12247	+	0	0	2	4	1	3	AP2A2_intron_7_0_chr11_985583_f	intron	FALSE
chr11	64683619	64683653	peak_14036	-	0	0	4	2	1	3	ATG2A_intron_39_0_chr11_64681973_r	intron	FALSE
chr11	65112208	65112249	peak_14090	+	1	0	3	1	2	4	DPF2_intron_5_0_chr11_65111541_f	intron	FALSE
chr11	65625247	65625296	peak_14206	-	0	0	1	4	2	3	CFL1_intron_2_0_chr11_65623714_r	intron	FALSE
chr11	65987862	65987902	peak_14245	+	0	0	3	2	2	3	PACS1_intron_7_0_chr11_65987277_f	intron	FALSE
chr11	111506912	111506981	peak_15452	+	0	0	2	4	1	3	SIK2_intron_2_0_chr11_111491127_f	intron	FALSE
chr11	118340812	118340868	peak_15643	+	0	0	1	5	1	3	KMT2A_intron_1_0_chr11_118339560_f	intron	FALSE
chr12	53408714	53408752	peak_17348	+	0	0	3	3	1	3	EIF4B_intron_0_0_chr12_53400281_f	intron	FALSE
chr12	67705347	67705403	peak_17941	+	2	1	2	1	1	5	CAND1_intron_12_0_chr12_67704097_f	intron	FALSE
chr12	88528104	88528146	peak_18210	-	0	1	2	3	1	4	CEP290_intron_47_0_chr12_88524996_r	intron	FALSE
chr12	107427366	107427427	peak_18625	-	0	0	2	4	1	3	CRY1_intron_11_0_chr12_107415971_r	intron	FALSE
chr12	113566563	113566610	peak_18946	-	0	0	2	3	2	3	RASAL1_intron_18_0_chr12_113565984_r	intron	FALSE
chr12	120903217	120903260	peak_19176	-	2	1	2	1	1	5	SRSF9_intron_1_0_chr12_120901926_r	intron	FALSE
chr12	122201778	122201862	peak_19308	+	3	1	1	1	1	5	TMEM120B_intron_5_0_chr12_122199645_f	intron	FALSE
chr12	133069879	133069931	peak_19770	+	0	0	1	5	1	3	FBRSL1_intron_0_0_chr12_133067448_f	intron	FALSE
chr12	133218994	133219090	peak_19799	-	2	0	1	2	2	4	POLE_intron_11_0_chr12_133218984_r	intron	FALSE
chr13	20621276	20621343	peak_19891	+	0	0	4	2	1	3	ZMYM2_intron_11_0_chr13_20611050_f,ZMYM2_intron_12_0_chr13_20611050_f	intron	FALSE
chr13	96252280	96252337	peak_21333	-	0	0	2	3	2	3	DZIP1_intron_8_0_chr13_96251679_r	intron	FALSE
chr13	99111904	99111946	peak_21423	-	1	0	1	4	1	4	STK24_intron_1_0_chr13_99109559_r	intron	FALSE
chr14	31467787	31467834	peak_22120	-	0	0	1	4	2	3	STRN3_intron_14_0_chr14_31425449_r,STRN3_intron_16_0_chr14_31425449_r	intron	FALSE
chr14	51104174	51104213	peak_22467	-	1	1	2	1	2	5	SAV1_intron_0_0_chr14_51102103_r	intron	FALSE
chr14	67246459	67246490	peak_22950	+	0	0	3	3	1	3	GPHN_intron_2_0_chr14_67243240_f	intron	FALSE
chr14	67319110	67319151	peak_22954	+	0	0	3	3	1	3	GPHN_intron_3_0_chr14_67291285_f	intron	FALSE
chr14	68858041	68858079	peak_23038	+	0	0	4	1	2	3	RAD51B_intron_7_0_chr14_68758698_f	intron	FALSE
chr14	90451322	90451385	peak_23663	+	0	0	3	3	1	3	TDP1_intron_7_0_chr14_90451028_f,TDP1_intron_8_0_chr14_90451028_f	intron	FALSE
chr14	93726555	93726594	peak_23836	-	0	0	3	3	1	3	BTBD7_intron_5_0_chr14_93723702_r	intron	FALSE
chr14	104159352	104159428	peak_24288	+	0	0	1	5	1	3	KLC1_intron_12_0_chr14_104145883_f,KLC1_intron_13_0_chr14_104153549_f	intron	FALSE
chr14	105174551	105174613	peak_24347	+	0	0	1	4	2	3	INF2_intron_7_0_chr14_105174340_f	intron	FALSE
chr15	75502705	75502782	peak_26030	+	2	1	1	2	1	5	C15orf39_intron_1_0_chr15_75501166_f	intron	FALSE
chr15	100794620	100794664	peak_26901	-	0	0	2	3	2	3	ADAMTS17_intron_15_0_chr15_100794385_r	intron	FALSE
chr16	860647	860685	peak_27227	+	0	0	2	3	2	3	PRR25_intron_1_0_chr16_857647_f	intron	FALSE
chr16	2636388	2636443	peak_27611	+	0	0	2	3	2	3	PDPK1_intron_6_0_chr16_2633587_f,PDPK1_intron_9_0_chr16_2633587_f	intron	FALSE
chr16	24947305	24947354	peak_28463	-	0	0	3	3	1	3	ARHGAP17_intron_2_0_chr16_24946961_r	intron	FALSE
chr16	31729805	31729840	peak_28932	+	0	0	1	4	2	3	ZNF720_intron_0_0_chr16_31724757_f	intron	FALSE
chr16	75491304	75491348	peak_29948	-	0	0	3	2	2	3	TMEM170A_intron_1_0_chr16_75485738_r	intron	FALSE
chr16	87763274	87763332	peak_30399	-	0	0	1	3	3	3	KLHDC4_intron_5_0_chr16_87760531_r	intron	FALSE
chr16	88038102	88038163	peak_30440	+	1	0	1	3	2	4	BANP_intron_3_0_chr16_88017866_f,BANP_intron_4_0_chr16_88038018_f	intron	FALSE
chr16	89840735	89840791	peak_30691	-	0	0	2	4	1	3	FANCA_intron_21_0_chr16_89839793_r	intron	FALSE
chr17	849128	849156	peak_30836	-	0	0	4	2	1	3	NXN_intron_6_0_chr17_729319_r	intron	FALSE
chr17	8286347	8286395	peak_31542	-	0	0	4	2	1	3	RPL26_intron_2_0_chr17_8285634_r	intron	FALSE
chr17	21033916	21033983	peak_32160	+	0	0	1	3	3	3	DHRS7B_intron_0_0_chr17_21030305_f	intron	FALSE
chr17	27212872	27212928	peak_32317	-	0	0	2	4	1	3	FLOT2_intron_8_0_chr17_27211334_r	intron	FALSE
chr17	63528475	63528502	peak_34324	-	0	0	1	4	2	3	AXIN2_intron_0_0_chr17_63526221_r	intron	FALSE
chr17	63875468	63875519	peak_34328	-	0	0	1	4	2	3	CEP112_intron_6_0_chr17_63848153_r	intron	FALSE
chr17	73921251	73921310	peak_34773	-	0	0	2	3	2	3	FBF1_intron_16_0_chr17_73919720_r	intron	FALSE
chr17	78081271	78081309	peak_35102	+	0	0	1	5	1	3	GAA_intron_2_0_chr17_78079694_f,GAA_intron_3_0_chr17_78079694_f	intron	FALSE
chr18	9202666	9202691	peak_35836	+	0	0	1	5	1	3	ANKRD12_intron_2_0_chr18_9195697_f	intron	FALSE
chr19	1094385	1094431	peak_37153	-	0	0	2	4	1	3	POLR2E_intron_6_0_chr19_1094078_r	intron	FALSE
chr19	8457241	8457297	peak_38129	+	0	0	2	3	2	3	RAB11B_intron_0_0_chr19_8455341_f	intron	FALSE
chr19	10789478	10789527	peak_38303	+	0	0	1	4	2	3	ILF3_intron_5_0_chr19_10789381_f	intron	FALSE
chr19	11557274	11557309	peak_38431	+	0	1	3	3	0	3	PRKCSH_intron_7_0_chr19_11557166_f,PRKCSH_intron_8_0_chr19_11557166_f	intron	FALSE
chr19	16342801	16342828	peak_38796	+	0	0	1	5	1	3	AP1M1_intron_8_0_chr19_16339740_f,AP1M1_intron_9_0_chr19_16339740_f	intron	FALSE
chr19	17384853	17384891	peak_38907	+	0	0	2	4	1	3	BABAM1_intron_2_0_chr19_17382465_f,BABAM1_intron_3_0_chr19_17384834_f	intron	FALSE
chr19	24236341	24236382	peak_39274	+	0	0	3	1	3	3	ZNF254_intron_1_0_chr19_24229082_f,ZNF254_intron_2_0_chr19_24232351_f	intron	FALSE
chr19	34299476	34299525	peak_39444	+	1	0	1	4	1	4	KCTD15_intron_4_0_chr19_34297913_f	intron	FALSE
chr19	40745787	40745847	peak_39886	-	0	0	1	4	2	3	AKT2_intron_6_0_chr19_40744881_r	intron	FALSE
chr2	9769978	9770052	peak_41425	-	0	0	2	4	1	3	YWHAQ_intron_3_0_chr2_9731645_r	intron	FALSE
chr2	23797693	23797723	peak_41680	+	0	0	3	3	1	3	KLHL29_intron_2_0_chr2_23785352_f	intron	FALSE
chr2	27072789	27072859	peak_41871	+	0	0	3	2	2	3	DPYSL5_intron_0_0_chr2_27071123_f,DPYSL5_intron_0_0_chr2_27071228_f,DPYSL5_intron_0_0_chr2_27071366_f	intron	FALSE
chr2	65297295	65297367	peak_42917	+	0	0	2	2	3	3	CEP68_intron_1_0_chr2_65296936_f	intron	FALSE
chr2	225366505	225366561	peak_46290	-	2	2	1	1	1	5	CUL3_intron_5_0_chr2_225365205_r	intron	FALSE
chr2	230729793	230729838	peak_46353	-	0	0	2	2	3	3	TRIP12_intron_36_0_chr2_230701701_r,TRIP12_intron_38_0_chr2_230724291_r,TRIP12_intron_39_0_chr2_230725248_r	intron	FALSE
chr20	3353318	3353375	peak_47174	-	0	0	2	4	1	3	C20orf194_intron_30_0_chr20_3340241_r	intron	FALSE
chr20	40081917	40081991	peak_48317	-	0	0	3	3	1	3	CHD6_intron_16_0_chr20_40081583_r	intron	FALSE
chr21	35507977	35508048	peak_49577	+	0	0	2	4	1	3	MRPS6_intron_1_0_chr21_35497781_f	intron	FALSE
chr22	41281300	41281385	peak_52191	+	3	1	1	1	1	5	XPNPEP3_intron_2_0_chr22_41278182_f	intron	FALSE
chr3	12878848	12878889	peak_53294	-	0	0	1	5	1	3	RPL32_intron_0_0_chr3_12877723_r	intron	FALSE
chr3	38539604	38539645	peak_54017	+	0	0	2	3	2	3	EXOG_intron_0_0_chr3_38538022_f,EXOG_intron_1_0_chr3_38539270_f	intron	FALSE
chr3	63862139	63862179	peak_55597	+	0	0	1	4	2	3	ATXN7_intron_0_0_chr3_63850676_f	intron	FALSE
chr3	96707131	96707178	peak_56013	+	0	0	1	5	1	3	EPHA6_intron_2_0_chr3_96706838_f	intron	FALSE
chr3	121441330	121441367	peak_56429	-	0	0	2	4	1	3	GOLGB1_intron_15_0_chr3_121441226_r,GOLGB1_intron_16_0_chr3_121441226_r	intron	FALSE
chr3	128040821	128040852	peak_56701	+	0	0	3	2	2	3	EEFSEC_intron_3_0_chr3_127983625_f	intron	FALSE
chr3	129294762	129294794	peak_56822	-	0	0	2	4	1	3	PLXND1_intron_26_0_chr3_129294699_r	intron	FALSE
chr3	155593980	155594027	peak_57368	+	0	0	2	3	2	3	GMPS_intron_0_0_chr3_155588687_f	intron	FALSE
chr3	169244930	169244990	peak_57562	-	0	0	3	2	2	3	MECOM_intron_14_0_chr3_168861621_r,MECOM_intron_15_0_chr3_169099313_r	intron	FALSE
chr3	186693946	186693976	peak_57981	+	0	0	2	4	1	3	ST6GAL1_intron_1_0_chr3_186681715_f	intron	FALSE
chr4	8376556	8376617	peak_58826	-	0	0	1	4	2	3	ACOX3_intron_1_0_chr4_8372722_r,ACOX3_intron_2_0_chr4_8375356_r	intron	FALSE
chr4	99574598	99574651	peak_60116	-	0	0	3	3	1	3	TSPAN5_intron_6_0_chr4_99428880_r	intron	FALSE
chr4	151593022	151593057	peak_60903	-	0	0	3	3	1	3	LRBA_intron_19_0_chr4_151520284_r,LRBA_intron_20_0_chr4_151520284_r	intron	FALSE
chr5	14427709	14427782	peak_61830	+	2	1	1	2	1	5	TRIO_intron_33_0_chr5_14420131_f	intron	FALSE
chr5	65282331	65282361	peak_62501	+	0	0	2	4	1	3	ERBB2IP_intron_0_0_chr5_65222635_f	intron	FALSE
chr5	133712164	133712221	peak_63756	+	0	0	2	4	1	3	UBE2B_intron_1_0_chr5_133710155_f	intron	FALSE
chr5	139861531	139861600	peak_64054	+	0	0	1	4	2	3	ANKHD1-EIF4EBP3_intron_9_0_chr5_139844362_f,ANKHD1_intron_9_0_chr5_139844362_f	intron	FALSE
chr5	172746729	172746758	peak_64763	-	0	0	2	3	2	3	STC2_intron_0_0_chr5_172745253_r	intron	FALSE
chr5	179045465	179045519	peak_65051	-	2	1	1	2	1	5	HNRNPH1_intron_8_0_chr5_179045325_r	intron	FALSE
chr6	16698141	16698204	peak_65850	-	0	0	3	3	1	3	ATXN1_intron_5_0_chr6_16658133_r	intron	FALSE
chr6	34952176	34952213	peak_66377	+	0	0	2	4	1	3	ANKS1A_intron_6_0_chr6_34951203_f	intron	FALSE
chr6	43742876	43742914	peak_66820	+	0	0	2	4	1	3	VEGFA_intron_1_0_chr6_43742130_f	intron	FALSE
chr6	73512723	73512753	peak_67154	+	0	0	1	5	1	3	KCNQ5_intron_0_0_chr6_73332316_f	intron	FALSE
chr6	73788348	73788388	peak_67161	+	0	0	3	3	1	3	KCNQ5_intron_4_0_chr6_73787611_f	intron	FALSE
chr6	101315408	101315473	peak_67625	-	0	0	2	4	1	3	ASCC3_intron_10_0_chr6_101312091_r,ASCC3_intron_1_0_chr6_101312091_r,ASCC3_intron_39_0_chr6_101312091_r	intron	FALSE
chr6	109355177	109355243	peak_67780	-	0	0	2	4	1	3	SESN1_intron_8_0_chr6_109323547_r	intron	FALSE
chr7	8047331	8047376	peak_69855	+	0	0	3	3	1	3	GLCCI1_intron_1_0_chr7_8043690_f	intron	FALSE
chr7	44507834	44507889	peak_70711	-	0	0	1	5	1	3	NUDCD3_intron_3_0_chr7_44467303_r	intron	FALSE
chr7	97912516	97912573	peak_71825	+	0	0	1	3	3	3	BRI3_intron_1_0_chr7_97911766_f	intron	FALSE
chr7	98548372	98548411	peak_71864	+	0	0	2	4	1	3	TRRAP_intron_35_0_chr7_98547886_f,TRRAP_intron_36_0_chr7_98547886_f	intron	FALSE
chr7	131093202	131093229	peak_72811	+	0	0	1	5	1	3	MKLN1_intron_5_0_chr7_131084193_f,MKLN1_intron_6_0_chr7_131084193_f	intron	FALSE
chr7	140543445	140543503	peak_73157	-	0	0	1	5	1	3	BRAF_intron_15_0_chr7_140534673_r	intron	FALSE
chr7	149156973	149157017	peak_73381	-	0	0	1	5	1	3	ZNF777_intron_4_0_chr7_149153129_r	intron	FALSE
chr7	155089688	155089753	peak_73693	+	3	0	1	2	1	4	INSIG1_intron_0_0_chr7_155089670_f	intron	FALSE
chr7	157150031	157150101	peak_73847	+	0	0	3	3	1	3	DNAJB6_intron_0_0_chr7_157129839_f	intron	FALSE
chr8	99797543	99797583	peak_75629	-	0	0	3	3	1	3	STK3_intron_7_0_chr8_99787048_r,STK3_intron_9_0_chr8_99787048_r	intron	FALSE
chr8	144888128	144888191	peak_76536	-	0	0	2	3	2	3	SCRIB_intron_17_0_chr8_144887606_r,SCRIB_intron_18_0_chr8_144887606_r	intron	FALSE
chr9	32550655	32550697	peak_77166	-	0	0	3	3	1	3	TOPORS_intron_0_0_chr9_32544325_r	intron	FALSE
chr9	74361773	74361833	peak_77619	-	0	0	2	4	1	3	TMEM2_intron_20_0_chr9_74361258_r,TMEM2_intron_21_0_chr9_74361258_r	intron	FALSE
chr9	88355802	88355866	peak_77904	-	3	0	1	2	1	4	AGTPBP1_intron_23_0_chr9_88307729_r,AGTPBP1_intron_24_0_chr9_88327482_r	intron	FALSE
chr9	102782381	102782425	peak_78484	-	0	0	2	4	1	3	ERP44_intron_5_0_chr9_102780596_r	intron	FALSE
chr9	139939512	139939610	peak_80127	-	0	0	4	2	1	3	NPDC1_intron_7_0_chr9_139937526_r	intron	FALSE
chrX	30732460	30732496	peak_80903	+	0	0	2	4	1	3	GK_intron_11_0_chrX_30726252_f,GK_intron_12_0_chrX_30726252_f	intron	FALSE
chrX	48433145	48433200	peak_81225	+	2	1	1	2	1	5	RBM3_intron_0_0_chrX_48432962_f	intron	FALSE
chrX	71426315	71426358	peak_81668	+	0	0	2	4	1	3	PIN4_intron_2_0_chrX_71416755_f	intron	FALSE
chrX	154298921	154298962	peak_83097	-	0	0	2	4	1	3	CMC4_intron_1_0_chrX_154292309_r,MTCP1_intron_3_0_chrX_154294333_r	intron	FALSE
chr1	23856427	23856465	peak_1438	-	0	0	1	4	1	3	E2F2_intron_5_0_chr1_23850981_r	intron	FALSE
chr1	29335002	29335061	peak_1865	+	0	0	1	4	1	3	EPB41_intron_2_0_chr1_29320055_f,EPB41_intron_3_0_chr1_29323832_f,EPB41_intron_4_0_chr1_29323832_f	intron	FALSE
chr1	61628120	61628173	peak_3416	+	0	0	3	1	2	3	NFIA_intron_1_0_chr1_61554353_f,NFIA_intron_2_0_chr1_61554353_f	intron	FALSE
chr1	61902623	61902666	peak_3444	+	0	0	2	3	1	3	NFIA_intron_10_0_chr1_61892229_f,NFIA_intron_8_0_chr1_61872400_f,NFIA_intron_9_0_chr1_61892229_f	intron	FALSE
chr1	71533219	71533299	peak_3733	-	2	1	0	2	1	4	ZRANB2_intron_1_0_chr1_71532618_r,ZRANB2_intron_2_0_chr1_71532618_r	intron	FALSE
chr1	90296256	90296310	peak_4060	+	0	0	1	3	2	3	LRRC8D_intron_0_0_chr1_90286851_f,LRRC8D_intron_0_0_chr1_90287745_f	intron	FALSE
chr1	104085041	104085103	peak_4393	+	2	1	1	1	1	5	RNPC3_intron_7_0_chr1_104084098_f	intron	FALSE
chr1	109320657	109320697	peak_4435	+	0	0	3	2	1	3	STXBP3_intron_7_0_chr1_109319046_f	intron	FALSE
chr1	151257011	151257068	peak_5204	+	0	0	1	4	1	3	ZNF687_intron_0_0_chr1_151254185_f,ZNF687_intron_0_0_chr1_151254872_f	intron	FALSE
chr1	153736915	153737007	peak_5304	+	1	0	2	3	0	3	INTS3_intron_17_0_chr1_153736698_f	intron	FALSE
chr1	153742952	153743013	peak_5307	+	0	1	2	3	0	3	INTS3_intron_23_0_chr1_153742788_f	intron	FALSE
chr1	154195464	154195521	peak_5380	+	0	0	1	4	1	3	UBAP2L_intron_0_0_chr1_154192721_f,UBAP2L_intron_0_0_chr1_154193452_f	intron	FALSE
chr1	156463944	156463989	peak_5649	-	0	0	3	2	1	3	MEF2D_intron_10_0_chr1_156453223_r	intron	FALSE
chr1	165660099	165660133	peak_5955	-	0	0	1	4	1	3	ALDH9A1_intron_8_0_chr1_165652348_r	intron	FALSE
chr1	200142015	200142044	peak_6659	+	0	0	3	2	1	3	NR5A2_intron_5_0_chr1_200090084_f,NR5A2_intron_6_0_chr1_200090084_f	intron	FALSE
chr1	201969428	201969473	peak_6737	+	1	1	1	1	2	5	RNPEP_intron_5_0_chr1_201969144_f	intron	FALSE
chr1	202112993	202113035	peak_6749	-	0	0	3	2	1	3	ARL8A_intron_4_0_chr1_202107577_r,ARL8A_intron_5_0_chr1_202107577_r	intron	FALSE
chr1	229476523	229476564	peak_7769	-	1	0	2	3	0	3	CCSAP_intron_1_0_chr1_229462754_r	intron	FALSE
chr1	230806028	230806084	peak_7863	+	0	0	1	4	1	3	COG2_intron_6_0_chr1_230805282_f	intron	FALSE
chr1	237032304	237032383	peak_8183	+	0	0	2	3	1	3	MTR_intron_20_0_chr1_237026855_f,MTR_intron_21_0_chr1_237026855_f	intron	FALSE
chr10	6269139	6269185	peak_8717	+	0	0	1	4	1	3	PFKFB3_intron_13_0_chr10_6268329_f	intron	FALSE
chr10	70092562	70092632	peak_9851	+	1	0	1	2	2	4	HNRNPH3_intron_0_0_chr10_70091974_f	intron	FALSE
chr10	70763135	70763181	peak_9921	+	0	1	2	2	1	4	KIAA1279_intron_1_0_chr10_70760279_f	intron	FALSE
chr10	81110707	81110759	peak_10361	+	0	0	1	3	2	3	PPIF_intron_2_0_chr10_81109510_f	intron	FALSE
chr10	118449783	118449830	peak_11467	-	0	0	1	4	1	3	HSPA12A_intron_5_0_chr10_118443474_r	intron	FALSE
chr10	118760097	118760144	peak_11485	-	0	0	2	3	1	3	SHTN1_intron_13_0_chr10_118738820_r,SHTN1_intron_14_0_chr10_118728224_r,SHTN1_intron_15_0_chr10_118738820_r	intron	FALSE
chr10	120839447	120839485	peak_11543	-	0	0	2	2	2	3	EIF3A_intron_20_0_chr10_120833450_r	intron	FALSE
chr10	126702043	126702104	peak_11806	-	0	0	3	1	2	3	CTBP2_intron_7_0_chr10_126692062_r	intron	FALSE
chr11	10063221	10063270	peak_12629	-	0	0	1	2	3	3	SBF2_intron_36_0_chr11_10052718_r	intron	FALSE
chr11	10829951	10829996	peak_12658	-	0	0	3	2	1	3	EIF4G2_intron_19_0_chr11_10828929_r,EIF4G2_intron_20_0_chr11_10828929_r	intron	FALSE
chr11	43811790	43811829	peak_13238	+	0	0	2	3	1	3	HSD17B12_intron_2_0_chr11_43775672_f	intron	FALSE
chr11	46850762	46850828	peak_13375	-	0	1	1	2	2	4	CKAP5_intron_41_0_chr11_46842820_r,CKAP5_intron_42_0_chr11_46842820_r	intron	FALSE
chr11	47317700	47317743	peak_13431	+	0	0	1	4	1	3	MADD_intron_21_0_chr11_47317607_f,MADD_intron_22_0_chr11_47317607_f,MADD_intron_23_0_chr11_47317607_f	intron	FALSE
chr11	94504768	94504831	peak_15221	+	0	0	1	1	4	3	AMOTL1_intron_0_0_chr11_94501727_f	intron	FALSE
chr11	116946041	116946107	peak_15579	-	0	0	2	3	1	3	SIK3_intron_22_0_chr11_116827781_r,SIK3_intron_23_0_chr11_116827781_r	intron	FALSE
chr12	4403590	4403662	peak_16241	+	0	0	1	3	2	3	CCND2_intron_3_0_chr12_4398157_f	intron	FALSE
chr12	19444926	19444977	peak_16599	+	0	0	1	4	1	3	PLEKHA5_intron_11_0_chr12_19440491_f,PLEKHA5_intron_13_0_chr12_19444632_f,PLEKHA5_intron_14_0_chr12_19444632_f,PLEKHA5_intron_9_0_chr12_19440491_f	intron	FALSE
chr12	27143684	27143729	peak_16694	-	0	0	1	3	2	3	TM7SF3_intron_6_0_chr12_27143561_r	intron	FALSE
chr12	42787905	42787946	peak_16920	+	1	4	0	1	0	3	PPHLN1_intron_5_0_chr12_42787492_f,PPHLN1_intron_6_0_chr12_42787492_f,PPHLN1_intron_7_0_chr12_42787492_f,PPHLN1_intron_8_0_chr12_42787492_f	intron	FALSE
chr12	56361326	56361360	peak_17546	+	0	0	4	1	1	3	CDK2_intron_0_0_chr12_56360909_f	intron	FALSE
chr12	66234094	66234144	peak_17898	+	0	0	2	2	2	3	HMGA2_intron_2_0_chr12_66232350_f	intron	FALSE
chr12	76462104	76462151	peak_18069	-	0	0	2	2	2	3	NAP1L1_intron_10_0_chr12_76461254_r,NAP1L1_intron_11_0_chr12_76461254_r,NAP1L1_intron_12_0_chr12_76461254_r	intron	FALSE
chr12	95884570	95884630	peak_18352	+	0	0	3	2	1	3	METAP2_intron_3_0_chr12_95879758_f	intron	FALSE
chr12	122478085	122478133	peak_19355	+	0	0	1	4	1	3	BCL7A_intron_2_0_chr12_122473334_f	intron	FALSE
chr12	133146356	133146407	peak_19783	+	1	1	2	1	1	5	FBRSL1_intron_5_0_chr12_133144113_f	intron	FALSE
chr13	33112393	33112440	peak_20176	-	0	0	2	3	1	3	N4BP2L2_intron_4_0_chr13_33111165_r,N4BP2L2_intron_7_0_chr13_33101670_r,N4BP2L2_intron_8_0_chr13_33111165_r	intron	FALSE
chr13	77677268	77677325	peak_21058	-	1	0	1	4	0	3	MYCBP2_intron_27_0_chr13_77673149_r	intron	FALSE
chr13	93895347	93895406	peak_21248	+	0	0	2	3	1	3	GPC6_intron_0_0_chr13_93879870_f	intron	FALSE
chr14	21685132	21685161	peak_21868	-	0	0	2	3	1	3	HNRNPC_intron_3_0_chr14_21681277_r	intron	FALSE
chr14	21694790	21694856	peak_21869	-	0	0	3	2	1	3	HNRNPC_intron_3_0_chr14_21681277_r	intron	FALSE
chr14	21701576	21701623	peak_21873	-	2	1	1	1	1	5	HNRNPC_intron_5_0_chr14_21699232_r	intron	FALSE
chr14	50975345	50975416	peak_22464	-	0	0	1	1	4	3	MAP4K5_intron_29_0_chr14_50971576_r	intron	FALSE
chr14	58962057	58962109	peak_22727	+	0	0	1	4	1	3	KIAA0586_intron_22_0_chr14_58958994_f,KIAA0586_intron_24_0_chr14_58958994_f,KIAA0586_intron_25_0_chr14_58958994_f,KIAA0586_intron_26_0_chr14_58958994_f,KIAA0586_intron_27_0_chr14_58958994_f	intron	FALSE
chr14	73567205	73567269	peak_23226	+	0	1	1	2	2	4	RBM25_intron_8_0_chr14_73566459_f	intron	FALSE
chr14	90736920	90736947	peak_23672	+	0	0	3	2	1	3	PSMC1_intron_9_0_chr14_90736697_f	intron	FALSE
chr15	29761153	29761190	peak_24650	-	0	0	2	3	1	3	FAM189A1_intron_9_0_chr15_29674036_r	intron	FALSE
chr15	49614126	49614197	peak_25105	+	0	0	3	2	1	3	GALK2_intron_8_0_chr15_49612003_f,GALK2_intron_9_0_chr15_49612003_f	intron	FALSE
chr15	64521649	64521703	peak_25422	-	3	1	1	0	1	4	CSNK1G1_intron_7_0_chr15_64508913_r	intron	FALSE
chr15	69745565	69745640	peak_25748	+	0	0	3	1	2	3	RPLP1_intron_0_0_chr15_69745360_f	intron	FALSE
chr15	72799028	72799108	peak_25868	+	2	1	1	1	1	5	ARIH1_intron_0_0_chr15_72767356_f	intron	FALSE
chr15	82459120	82459172	peak_26345	-	2	1	1	1	1	5	EFTUD1_intron_4_0_chr15_82456326_r	intron	FALSE
chr15	89446107	89446177	peak_26550	-	0	0	2	3	1	3	MFGE8_intron_1_0_chr15_89444967_r,MFGE8_intron_2_0_chr15_89444967_r	intron	FALSE
chr16	3727665	3727736	peak_27763	-	0	0	3	2	1	3	TRAP1_intron_12_0_chr16_3727660_r	intron	FALSE
chr16	23598745	23598802	peak_28424	-	0	0	1	3	2	3	NDUFAB1_intron_3_0_chr16_23598641_r	intron	FALSE
chr16	30777901	30777961	peak_28828	+	0	0	1	4	1	3	RNF40_intron_7_0_chr16_30776821_f,RNF40_intron_9_0_chr16_30777880_f	intron	FALSE
chr16	48593483	48593550	peak_29024	-	1	0	1	4	0	3	N4BP1_intron_4_0_chr16_48587581_r	intron	FALSE
chr16	68380201	68380253	peak_29554	+	0	0	2	3	1	3	PRMT7_intron_10_0_chr16_68380184_f,PRMT7_intron_8_0_chr16_68380184_f	intron	FALSE
chr16	77227714	77227747	peak_29978	+	0	0	1	4	1	3	MON1B_intron_0_0_chr16_77225156_f,MON1B_intron_1_0_chr16_77225531_f,MON1B_intron_2_0_chr16_77227675_f	intron	FALSE
chr17	7218018	7218058	peak_31389	-	0	0	2	2	2	3	GPS2_intron_8_0_chr17_7217917_r	intron	FALSE
chr17	16959298	16959344	peak_31791	+	0	0	2	3	1	3	MPRIP_intron_0_0_chr17_16946286_f	intron	FALSE
chr17	17119042	17119075	peak_31836	-	0	0	2	2	2	3	FLCN_intron_2_0_chr17_17118631_r	intron	FALSE
chr17	34160196	34160247	peak_32638	+	0	0	1	4	1	3	TAF15_intron_6_0_chr17_34151203_f	intron	FALSE
chr17	34864013	34864075	peak_32647	-	0	0	3	2	1	3	MYO19_intron_11_0_chr17_34863764_r,MYO19_intron_7_0_chr17_34863764_r	intron	FALSE
chr17	47805521	47805574	peak_33624	-	0	0	2	3	1	3	FAM117A_intron_5_0_chr17_47799957_r	intron	FALSE
chr17	55444180	55444263	peak_33813	+	0	0	1	3	2	3	MSI2_intron_3_0_chr17_55339554_f,MSI2_intron_4_0_chr17_55339554_f	intron	FALSE
chr17	55494816	55494858	peak_33818	+	0	0	1	4	1	3	MSI2_intron_4_0_chr17_55478833_f,MSI2_intron_5_0_chr17_55478833_f	intron	FALSE
chr17	59371948	59371988	peak_34067	+	0	1	1	3	1	4	BCAS3_intron_21_0_chr17_59161926_f,BCAS3_intron_22_0_chr17_59161926_f	intron	FALSE
chr17	62497095	62497135	peak_34267	-	0	0	2	3	1	3	DDX5_intron_1_0_chr17_62496892_r	intron	FALSE
chr17	73891561	73891609	peak_34764	-	0	0	3	2	1	3	TRIM65_intron_3_0_chr17_73888932_r,TRIM65_intron_4_0_chr17_73888932_r	intron	FALSE
chr17	78970409	78970459	peak_35212	+	0	0	2	2	2	3	CHMP6_intron_3_0_chr17_78969559_f	intron	FALSE
chr17	80877918	80877966	peak_35690	+	0	0	1	4	1	3	TBCD_intron_22_0_chr17_80869666_f	intron	FALSE
chr19	1162848	1162884	peak_37173	-	0	0	3	2	1	3	SBNO2_intron_30_0_chr19_1154402_r	intron	FALSE
chr19	1833599	1833627	peak_37358	-	0	0	1	4	1	3	REXO1_intron_14_0_chr19_1828631_r	intron	FALSE
chr19	2338035	2338128	peak_37538	+	0	0	1	3	2	3	SPPL2B_intron_2_0_chr19_2337625_f	intron	FALSE
chr19	10995914	10995947	peak_38362	+	0	0	2	3	1	3	CARM1_intron_0_0_chr19_10982599_f	intron	FALSE
chr19	37052454	37052511	peak_39622	-	0	0	3	2	1	3	ZNF529_intron_2_0_chr19_37047100_r	intron	FALSE
chr19	39196916	39196967	peak_39736	+	0	0	1	2	3	3	ACTN4_intron_4_0_chr19_39196772_f	intron	FALSE
chr19	52803819	52803858	peak_40863	+	1	1	1	2	1	5	ZNF480_intron_1_0_chr19_52803738_f	intron	FALSE
chr19	54650011	54650091	peak_40910	+	0	0	1	3	2	3	CNOT3_intron_8_0_chr19_54649780_f	intron	FALSE
chr2	3323695	3323752	peak_41297	-	0	0	2	2	2	3	TSSC1_intron_5_0_chr2_3261227_r	intron	FALSE
chr2	10264196	10264226	peak_41449	+	0	0	1	3	2	3	RRM2_intron_3_0_chr2_10263980_f	intron	FALSE
chr2	28213051	28213109	peak_41970	+	0	0	1	4	1	3	BRE_intron_3_0_chr2_28210955_f,BRE_intron_4_0_chr2_28210955_f	intron	FALSE
chr2	84679788	84679832	peak_43371	-	1	1	1	2	1	5	SUCLG1_intron_7_0_chr2_84676877_r	intron	FALSE
chr2	121725395	121725425	peak_44152	+	0	0	2	3	1	3	GLI2_intron_3_0_chr2_121713007_f	intron	FALSE
chr2	174982354	174982415	peak_45176	-	0	0	2	2	2	3	OLA1_intron_3_0_chr2_174946793_r	intron	FALSE
chr2	175506379	175506431	peak_45214	-	1	1	1	1	2	5	WIPF1_intron_6_0_chr2_175450340_r	intron	FALSE
chr2	217363842	217363887	peak_46065	+	2	1	1	1	1	5	RPL37A_intron_0_0_chr2_217363601_f	intron	FALSE
chr2	242439088	242439127	peak_46889	-	1	0	1	4	0	3	STK25_intron_6_0_chr2_242438830_r	intron	FALSE
chr2	242447199	242447253	peak_46898	-	0	1	1	2	2	4	STK25_intron_8_0_chr2_242440212_r,STK25_intron_9_0_chr2_242441124_r	intron	FALSE
chr20	33149619	33149686	peak_47943	-	2	1	1	1	1	5	PIGU_intron_0_0_chr20_33148784_r	intron	FALSE
chr20	33914163	33914215	peak_47989	-	1	0	0	4	1	3	UQCC1_intron_1_0_chr20_33894583_r,UQCC1_intron_2_0_chr20_33902569_r	intron	FALSE
chr20	34367950	34367996	peak_48044	+	0	0	1	4	1	3	PHF20_intron_0_0_chr20_34360002_f	intron	FALSE
chr20	40228210	40228263	peak_48323	-	0	0	2	3	1	3	CHD6_intron_35_0_chr20_40180000_r	intron	FALSE
chr20	43517202	43517255	peak_48403	+	2	1	1	1	1	5	YWHAB_intron_0_0_chr20_43514528_f,YWHAB_intron_1_0_chr20_43516384_f	intron	FALSE
chr20	43618759	43618809	peak_48418	+	2	1	1	1	1	5	STK4_intron_4_0_chr20_43615938_f	intron	FALSE
chr21	38522605	38522640	peak_49667	+	0	0	1	4	1	3	TTC3_intron_23_0_chr21_38522471_f	intron	FALSE
chr22	20094454	20094545	peak_50625	+	0	0	1	2	3	3	DGCR8_intron_10_0_chr22_20094222_f,DGCR8_intron_9_0_chr22_20094222_f	intron	FALSE
chr22	22279572	22279598	peak_50852	-	0	0	2	3	1	3	PPM1F_intron_0_0_chr22_22277845_r	intron	FALSE
chr22	23643592	23643623	peak_50928	+	0	0	3	2	1	3	BCR_intron_14_0_chr22_23634826_f,BCR_intron_15_0_chr22_23637343_f	intron	FALSE
chr22	24987742	24987785	peak_51067	-	0	0	1	4	1	3	LRRC75B_intron_2_0_chr22_24985918_r	intron	FALSE
chr22	50911267	50911303	peak_52894	-	0	0	1	4	1	3	SBF1_intron_39_0_chr22_50906891_r	intron	FALSE
chr3	11602430	11602475	peak_53204	-	0	0	1	3	2	3	VGLL4_intron_1_0_chr3_11600930_r	intron	FALSE
chr3	12849555	12849608	peak_53285	+	0	0	2	2	2	3	CAND2_intron_1_0_chr3_12845131_f,CAND2_intron_2_0_chr3_12848960_f	intron	FALSE
chr3	31589547	31589606	peak_53758	+	0	0	1	4	1	3	STT3B_intron_0_0_chr3_31574805_f	intron	FALSE
chr3	52969412	52969452	peak_55190	-	0	0	2	3	1	3	SFMBT1_intron_16_0_chr3_52968918_r	intron	FALSE
chr3	60515802	60515838	peak_55522	-	0	0	1	4	1	3	FHIT_intron_4_0_chr3_59999879_r	intron	FALSE
chr3	150892683	150892741	peak_57285	+	0	0	1	4	1	3	MED12L_intron_9_0_chr3_150883770_f	intron	FALSE
chr3	184038001	184038035	peak_57881	+	0	0	1	3	2	3	EIF4G1_intron_2_0_chr3_184037590_f,EIF4G1_intron_3_0_chr3_184037590_f,EIF4G1_intron_5_0_chr3_184037590_f,EIF4G1_intron_6_0_chr3_184037590_f,EIF4G1_intron_7_0_chr3_184037590_f	intron	FALSE
chr4	3116854	3116899	peak_58623	+	0	0	1	4	1	3	HTT_intron_5_0_chr4_3109151_f	intron	FALSE
chr4	4458399	4458435	peak_58685	-	0	0	1	4	1	3	STX18_intron_5_0_chr4_4440237_r	intron	FALSE
chr4	89185813	89185859	peak_59994	-	0	0	2	3	1	3	PPM1K_intron_0_0_chr4_89183879_r	intron	FALSE
chr4	96460394	96460451	peak_60090	-	0	0	2	2	2	3	UNC5C_intron_14_0_chr4_96256783_r	intron	FALSE
chr4	144319378	144319427	peak_60778	+	0	0	2	2	2	3	GAB1_intron_0_0_chr4_144258414_f	intron	FALSE
chr5	6729643	6729705	peak_61716	+	1	0	2	3	0	3	PAPD7_intron_0_0_chr5_6714813_f	intron	FALSE
chr5	14167709	14167768	peak_61792	+	0	0	1	3	2	3	TRIO_intron_0_0_chr5_14143992_f	intron	FALSE
chr5	32374116	32374163	peak_61972	-	0	0	1	4	1	3	ZFR_intron_2_0_chr5_32364382_r	intron	FALSE
chr5	53298677	53298715	peak_62258	-	0	0	2	1	3	3	ARL15_intron_0_0_chr5_53182544_r	intron	FALSE
chr5	74792133	74792187	peak_62681	-	1	0	2	2	1	4	COL4A3BP_intron_14_0_chr5_74755007_r,COL4A3BP_intron_15_0_chr5_74755007_r	intron	FALSE
chr5	79978436	79978484	peak_62842	+	2	1	1	1	1	5	MSH3_intron_7_0_chr5_79974913_f	intron	FALSE
chr5	81383120	81383165	peak_62884	+	0	1	1	3	1	4	ATG10_intron_2_0_chr5_81354422_f,ATG10_intron_3_0_chr5_81354422_f	intron	FALSE
chr5	139617144	139617171	peak_64030	+	0	0	1	4	1	3	CYSTM1_intron_1_0_chr5_139574238_f	intron	FALSE
chr5	170819005	170819050	peak_64636	+	0	0	1	4	1	3	NPM1_intron_3_0_chr5_170818804_f	intron	FALSE
chr5	179683743	179683796	peak_65170	-	0	0	1	4	1	3	MAPK9_intron_1_0_chr5_179676139_r,MAPK9_intron_2_0_chr5_179676139_r,MAPK9_intron_6_0_chr5_179676139_r	intron	FALSE
chr6	38670701	38670732	peak_66599	-	0	0	1	3	2	3	GLO1_intron_4_0_chr6_38654751_r	intron	FALSE
chr6	42806155	42806217	peak_66709	+	0	0	3	2	1	3	GLTSCR1L_intron_4_0_chr6_42797911_f	intron	FALSE
chr6	111761119	111761202	peak_67886	-	0	0	1	4	1	3	REV3L_intron_30_0_chr6_111737676_r	intron	FALSE
chr6	160212471	160212502	peak_69076	+	0	0	1	4	1	3	MRPL18_intron_1_0_chr6_160212159_f	intron	FALSE
chr6	170109418	170109502	peak_69318	-	2	1	1	1	1	5	PHF10_intron_2_0_chr6_170105821_r	intron	FALSE
chr7	1479065	1479112	peak_69451	-	0	0	2	3	1	3	MICALL2_intron_7_0_chr7_1478632_r	intron	FALSE
chr7	4788842	4788892	peak_69634	+	0	0	1	4	1	3	FOXK1_intron_1_0_chr7_4780655_f	intron	FALSE
chr7	98719135	98719185	peak_71893	-	0	0	1	3	2	3	SMURF1_intron_16_0_chr7_98659461_r,SMURF1_intron_17_0_chr7_98659461_r	intron	FALSE
chr8	56860988	56861027	peak_74919	+	0	0	3	2	1	3	LYN_intron_3_0_chr8_56860283_f	intron	FALSE
chr8	62626497	62626542	peak_75026	-	0	0	1	4	1	3	ASPH_intron_11_0_chr8_62596748_r,ASPH_intron_12_0_chr8_62596748_r,ASPH_intron_23_0_chr8_62596748_r,ASPH_intron_3_0_chr8_62596748_r	intron	FALSE
chr8	74204847	74204923	peak_75195	-	3	0	1	1	1	4	RPL7_intron_4_0_chr8_74204641_r	intron	FALSE
chr8	79614057	79614092	peak_75294	+	0	0	2	3	1	3	ZC2HC1A_intron_6_0_chr8_79610749_f	intron	FALSE
chr8	86099666	86099739	peak_75373	+	1	1	1	1	2	5	E2F5_intron_0_0_chr8_86089890_f	intron	FALSE
chr8	144678169	144678206	peak_76491	-	0	0	1	3	2	3	EEF1D_intron_5_0_chr8_144669023_r,EEF1D_intron_6_0_chr8_144669020_r,EEF1D_intron_6_0_chr8_144669023_r,EEF1D_intron_7_0_chr8_144676242_r,EEF1D_intron_8_0_chr8_144672909_r,EEF1D_intron_8_0_chr8_144674831_r	intron	FALSE
chr8	145001509	145001577	peak_76559	-	0	1	1	4	0	3	PLEC_intron_4_0_chr8_145001504_r	intron	FALSE
chr9	20979797	20979842	peak_77055	+	1	0	4	0	1	3	FOCAD_intron_38_0_chr9_20978454_f	intron	FALSE
chr9	101868112	101868196	peak_78458	+	0	0	1	4	1	3	TGFBR1_intron_0_0_chr9_101867585_f	intron	FALSE
chr9	108457435	108457492	peak_78573	+	0	0	1	3	2	3	TMEM38B_intron_0_0_chr9_108457054_f	intron	FALSE
chr9	128043629	128043719	peak_79103	+	2	1	1	1	1	5	GAPVD1_intron_0_0_chr9_128024239_f,GAPVD1_intron_1_0_chr9_128031264_f	intron	FALSE
chr9	130930073	130930120	peak_79302	-	0	0	2	3	1	3	CIZ1_intron_2_0_chr9_130929444_r	intron	FALSE
chr9	140070681	140070733	peak_80163	-	0	0	2	3	1	3	ANAPC2_intron_2_0_chr9_140070290_r	intron	FALSE
chr9	140680453	140680515	peak_80279	+	0	0	1	4	1	3	EHMT1_intron_14_0_chr9_140676850_f	intron	FALSE
chr9	140682380	140682423	peak_80281	+	0	0	3	1	2	3	EHMT1_intron_14_0_chr9_140676850_f	intron	FALSE
chrX	64953364	64953394	peak_81556	+	0	0	1	4	1	3	MSN_intron_6_0_chrX_64953143_f	intron	FALSE
chrX	103420858	103420903	peak_82067	+	2	1	1	1	1	5	FAM199X_intron_1_0_chrX_103420524_f	intron	FALSE
chrX	134699214	134699260	peak_82672	+	0	0	1	4	1	3	DDX26B_intron_8_0_chrX_134690226_f	intron	FALSE
chrX	153669627	153669656	peak_83048	+	0	0	4	1	1	3	GDI1_intron_6_0_chrX_153669543_f	intron	FALSE
chr1	2186013	2186063	peak_308	+	0	0	1	2	2	3	SKI_intron_0_0_chr1_2161175_f	intron	FALSE
chr1	2215005	2215067	peak_324	+	0	0	1	3	1	3	SKI_intron_0_0_chr1_2161175_f	intron	FALSE
chr1	6605437	6605486	peak_514	-	0	0	1	2	2	3	NOL9_intron_8_0_chr1_6605241_r	intron	FALSE
chr1	19787945	19788007	peak_1222	-	0	0	3	1	1	3	CAPZB_intron_7_0_chr1_19746245_r,CAPZB_intron_7_0_chr1_19775825_r,CAPZB_intron_8_0_chr1_19746245_r	intron	FALSE
chr1	19804925	19804952	peak_1226	-	0	0	1	2	2	3	CAPZB_intron_7_0_chr1_19746245_r,CAPZB_intron_7_0_chr1_19775825_r,CAPZB_intron_8_0_chr1_19746245_r	intron	FALSE
chr1	36397778	36397826	peak_2290	+	0	0	1	3	1	3	AGO3_intron_0_0_chr1_36397047_f	intron	FALSE
chr1	40028772	40028826	peak_2442	-	0	0	2	2	1	3	PABPC4_intron_3_0_chr1_40028089_r	intron	FALSE
chr1	41629603	41629668	peak_2559	-	2	0	1	1	1	4	SCMH1_intron_11_0_chr1_41627105_r,SCMH1_intron_12_0_chr1_41627105_r,SCMH1_intron_13_0_chr1_41627105_r	intron	FALSE
chr1	51764603	51764652	peak_3071	-	0	0	3	1	1	3	TTC39A_intron_0_0_chr1_51761843_r,TTC39A_intron_5_0_chr1_51761843_r	intron	FALSE
chr1	82274081	82274123	peak_3898	+	0	0	1	3	1	3	ADGRL2_intron_0_0_chr1_82266198_f,ADGRL2_intron_1_0_chr1_82227538_f	intron	FALSE
chr1	87414234	87414274	peak_4004	+	0	0	2	2	1	3	HS2ST1_intron_0_0_chr1_87380844_f	intron	FALSE
chr1	100564977	100565016	peak_4341	-	0	0	1	3	1	3	SASS6_intron_2_0_chr1_100553793_r	intron	FALSE
chr1	156011468	156011520	peak_5583	-	1	2	0	1	1	4	UBQLN4_intron_1_0_chr1_156011463_r	intron	FALSE
chr1	159888883	159888918	peak_5749	-	0	1	1	2	1	4	TAGLN2_intron_0_0_chr1_159888732_r	intron	FALSE
chr1	224450278	224450311	peak_7355	-	0	0	1	3	1	3	NVL_intron_4_0_chr1_224438021_r	intron	FALSE
chr1	224605717	224605783	peak_7373	-	1	0	0	3	1	3	WDR26_intron_7_0_chr1_224599268_r	intron	FALSE
chr1	225837163	225837204	peak_7448	-	1	0	1	3	0	3	ENAH_intron_12_0_chr1_225755117_r,ENAH_intron_13_0_chr1_225755117_r	intron	FALSE
chr1	225969671	225969741	peak_7452	+	3	1	0	0	1	3	SRP9_intron_0_0_chr1_225965715_f	intron	FALSE
chr1	226174424	226174480	peak_7477	-	1	0	0	2	2	3	SDE2_intron_0_0_chr1_226173225_r	intron	FALSE
chr1	246480693	246480733	peak_8429	-	0	0	1	3	1	3	SMYD3_intron_6_0_chr1_246093240_r	intron	FALSE
chr10	975479	975539	peak_8591	-	0	0	3	1	1	3	LARP4B_intron_16_0_chr10_931701_r	intron	FALSE
chr10	6271635	6271680	peak_8720	+	0	0	2	2	1	3	PFKFB3_intron_13_0_chr10_6268329_f	intron	FALSE
chr10	7970887	7970933	peak_8782	+	2	1	1	0	1	4	TAF3_intron_1_0_chr10_7866524_f	intron	FALSE
chr10	12034960	12035041	peak_8823	-	1	1	1	1	1	5	UPF2_intron_13_0_chr10_12021165_r	intron	FALSE
chr10	22259700	22259755	peak_9129	-	0	1	2	2	0	3	DNAJC1_intron_10_0_chr10_22218071_r	intron	FALSE
chr10	28829295	28829342	peak_9272	+	1	1	1	1	1	5	WAC_intron_2_0_chr10_28824687_f	intron	FALSE
chr10	49618386	49618430	peak_9547	+	0	0	1	3	1	3	MAPK8_intron_3_0_chr10_49618212_f,MAPK8_intron_4_0_chr10_49618212_f	intron	FALSE
chr10	88246852	88246916	peak_10490	-	0	0	2	2	1	3	WAPAL_intron_14_0_chr10_88233731_r	intron	FALSE
chr10	101165197	101165254	peak_10922	-	0	1	1	3	0	3	GOT1_intron_3_0_chr10_101163632_r	intron	FALSE
chr10	104473549	104473593	peak_11179	-	0	0	2	2	1	3	ARL3_intron_4_0_chr10_104465247_r	intron	FALSE
chr10	112355324	112355365	peak_11332	+	0	0	1	3	1	3	SMC3_intron_17_0_chr10_112352982_f	intron	FALSE
chr10	127484074	127484131	peak_11857	-	0	0	1	3	1	3	UROS_intron_1_0_chr10_127483548_r	intron	FALSE
chr11	4144669	4144722	peak_12439	+	0	0	1	3	1	3	RRM1_intron_11_0_chr11_4144615_f	intron	FALSE
chr11	65311959	65312031	peak_14158	-	1	1	1	1	1	5	LTBP3_intron_10_0_chr11_65311021_r,LTBP3_intron_11_0_chr11_65311021_r	intron	FALSE
chr11	68688895	68688982	peak_14529	+	1	1	1	1	1	5	IGHMBP2_intron_6_0_chr11_68685352_f	intron	FALSE
chr11	115103726	115103769	peak_15537	-	0	0	1	3	1	3	CADM1_intron_5_0_chr11_115102211_r,CADM1_intron_6_0_chr11_115102211_r,CADM1_intron_7_0_chr11_115102211_r,CADM1_intron_8_0_chr11_115102211_r	intron	FALSE
chr11	118377527	118377578	peak_15650	+	0	1	1	2	1	4	KMT2A_intron_26_0_chr11_118377362_f	intron	FALSE
chr12	983093	983123	peak_16092	+	1	0	1	2	1	4	WNK1_intron_10_0_chr12_980515_f,WNK1_intron_8_0_chr12_980515_f,WNK1_intron_9_0_chr12_980515_f	intron	FALSE
chr12	6670320	6670368	peak_16299	-	0	0	2	2	1	3	NOP2_intron_4_0_chr12_6670237_r,NOP2_intron_5_0_chr12_6670237_r	intron	FALSE
chr12	22203625	22203672	peak_16632	+	0	0	2	2	1	3	CMAS_intron_0_0_chr12_22199498_f	intron	FALSE
chr12	26914178	26914228	peak_16685	-	0	0	2	2	1	3	ITPR2_intron_54_0_chr12_26878699_r	intron	FALSE
chr12	30834112	30834153	peak_16767	-	0	1	1	3	0	3	IPO8_intron_20_0_chr12_30833573_r	intron	FALSE
chr12	32768761	32768804	peak_16830	+	0	0	2	2	1	3	FGD4_intron_10_0_chr12_32764218_f,FGD4_intron_9_0_chr12_32764218_f	intron	FALSE
chr12	80326425	80326478	peak_18157	-	1	1	1	1	1	5	PPP1R12A_intron_22_0_chr12_80266719_r,PPP1R12A_intron_23_0_chr12_80266719_r	intron	FALSE
chr12	85302351	85302392	peak_18191	-	0	0	2	2	1	3	SLC6A15_intron_10_0_chr12_85286088_r,SLC6A15_intron_3_0_chr12_85286088_r,SLC6A15_intron_9_0_chr12_85279848_r	intron	FALSE
chr12	104734744	104734804	peak_18540	+	0	0	1	3	1	3	TXNRD1_intron_12_0_chr12_104733052_f,TXNRD1_intron_13_0_chr12_104733052_f,TXNRD1_intron_15_0_chr12_104733052_f	intron	FALSE
chr12	109236531	109236571	peak_18688	-	2	1	1	0	1	4	SSH1_intron_11_0_chr12_109217138_r,SSH1_intron_12_0_chr12_109217138_r	intron	FALSE
chr12	110024744	110024802	peak_18731	+	0	0	2	2	1	3	MVK_intron_5_0_chr12_110024605_f,MVK_intron_6_0_chr12_110024605_f	intron	FALSE
chr12	110295804	110295832	peak_18739	-	0	0	1	3	1	3	GLTP_intron_2_0_chr12_110295465_r	intron	FALSE
chr12	124006965	124007000	peak_19494	-	0	0	2	1	2	3	RILPL1_intron_4_0_chr12_123984084_r	intron	FALSE
chr12	133211071	133211107	peak_19796	-	0	0	2	2	1	3	POLE_intron_6_0_chr12_133210965_r	intron	FALSE
chr13	45582533	45582571	peak_20456	+	1	1	1	1	1	5	GPALPP1_intron_2_0_chr13_45580439_f	intron	FALSE
chr13	53001270	53001312	peak_20729	-	2	0	1	1	1	4	VPS36_intron_6_0_chr13_53001202_r	intron	FALSE
chr13	53205919	53205957	peak_20739	+	1	1	1	1	1	5	HNRNPA1L2_intron_2_0_chr13_53201714_f,HNRNPA1L2_intron_3_0_chr13_53203495_f	intron	FALSE
chr13	72122477	72122508	peak_20858	-	0	0	1	3	1	3	DACH1_intron_4_0_chr13_72063281_r	intron	FALSE
chr13	74337412	74337465	peak_20932	-	0	1	0	3	1	3	KLF12_intron_1_0_chr13_74289663_r	intron	FALSE
chr13	99089598	99089631	peak_21420	+	0	0	1	3	1	3	FARP1_intron_18_0_chr13_99087961_f	intron	FALSE
chr14	21842364	21842418	peak_21892	-	0	0	1	2	2	3	SUPT16H_intron_24_0_chr14_21841590_r	intron	FALSE
chr14	37603122	37603152	peak_22264	-	0	0	1	3	1	3	SLC25A21_intron_8_0_chr14_37344210_r,SLC25A21_intron_9_0_chr14_37344210_r	intron	FALSE
chr14	73138217	73138258	peak_23196	-	0	0	2	2	1	3	DPF3_intron_1_0_chr14_73138047_r,DPF3_intron_2_0_chr14_73096445_r	intron	FALSE
chr14	81034426	81034491	peak_23527	-	3	1	0	0	1	3	CEP128_intron_4_0_chr14_81025647_r	intron	FALSE
chr14	93529682	93529738	peak_23812	-	0	0	2	2	1	3	ITPK1_intron_7_0_chr14_93483147_r	intron	FALSE
chr14	104253121	104253170	peak_24325	-	0	0	2	2	1	3	PPP1R13B_intron_14_0_chr14_104251252_r	intron	FALSE
chr15	26855515	26855561	peak_24573	-	2	0	1	1	1	4	GABRB3_intron_4_0_chr15_26828562_r	intron	FALSE
chr15	43368947	43368997	peak_24957	-	0	0	3	1	1	3	UBR1_intron_43_0_chr15_43367288_r	intron	FALSE
chr15	69690195	69690237	peak_25738	+	1	0	2	1	1	4	PAQR5_intron_6_0_chr15_69689904_f	intron	FALSE
chr15	73858979	73859032	peak_25906	-	0	0	1	3	1	3	NPTN_intron_2_0_chr15_73855587_r,NPTN_intron_2_0_chr15_73855599_r	intron	FALSE
chr15	78449562	78449601	peak_26209	+	0	0	2	2	1	3	IDH3A_intron_1_0_chr15_78447618_f	intron	FALSE
chr15	101895194	101895224	peak_26944	-	0	0	2	2	1	3	PCSK6_intron_0_0_chr15_101887983_r,PCSK6_intron_7_0_chr15_101872237_r,PCSK6_intron_8_0_chr15_101872237_r	intron	FALSE
chr16	143373	143420	peak_27004	-	0	0	2	2	1	3	NPRL3_intron_4_0_chr16_143324_r	intron	FALSE
chr16	1713194	1713257	peak_27342	+	1	1	0	3	0	3	CRAMP1L_intron_11_0_chr16_1712837_f	intron	FALSE
chr16	1824581	1824619	peak_27386	+	0	0	1	3	1	3	EME2_intron_2_0_chr16_1824354_f	intron	FALSE
chr16	2012657	2012736	peak_27416	-	0	1	0	1	3	3	RPS2_intron_1_0_chr16_2012658_r	intron	FALSE
chr16	4816797	4816882	peak_27914	-	0	1	2	0	2	3	ZNF500_intron_4_0_chr16_4816078_r,ZNF500_intron_5_0_chr16_4816078_r	intron	FALSE
chr16	21970479	21970553	peak_28336	+	1	0	2	1	1	4	UQCRC2_intron_3_0_chr16_21969921_f	intron	FALSE
chr16	27503487	27503570	peak_28506	-	0	0	1	3	1	3	GTF3C1_intron_17_0_chr16_27501065_r	intron	FALSE
chr16	57221239	57221284	peak_29193	+	0	1	0	2	2	3	RSPRY1_intron_0_0_chr16_57220342_f,RSPRY1_intron_0_0_chr16_57220364_f,RSPRY1_intron_0_0_chr16_57220698_f,RSPRY1_intron_0_0_chr16_57220963_f	intron	FALSE
chr16	70746475	70746530	peak_29737	-	0	0	2	2	1	3	VAC14_intron_4_0_chr16_70732715_r	intron	FALSE
chr16	85696361	85696405	peak_30294	+	0	0	1	3	1	3	GSE1_intron_7_0_chr16_85695372_f,GSE1_intron_8_0_chr16_85695372_f	intron	FALSE
chr16	88712856	88712943	peak_30475	-	1	2	1	0	1	4	CYBA_intron_1_0_chr16_88712606_r	intron	FALSE
chr17	4214691	4214732	peak_31182	-	0	0	1	2	2	3	UBE2G1_intron_4_0_chr17_4210419_r	intron	FALSE
chr17	5290824	5290862	peak_31287	-	0	0	1	3	1	3	NUP88_intron_3_0_chr17_5290787_r	intron	FALSE
chr17	8932528	8932583	peak_31574	+	0	0	2	2	1	3	NTN1_intron_1_0_chr17_8926709_f	intron	FALSE
chr17	19166254	19166305	peak_32047	+	0	0	1	3	1	3	EPN2_intron_0_0_chr17_19140845_f	intron	FALSE
chr17	27486080	27486171	peak_32338	-	0	0	2	2	1	3	MYO18A_intron_38_0_chr17_27449272_r,MYO18A_intron_39_0_chr17_27449272_r	intron	FALSE
chr17	38300972	38301014	peak_32853	+	0	0	2	1	2	3	CASC3_intron_2_0_chr17_38297861_f	intron	FALSE
chr17	40305662	40305704	peak_32988	-	0	0	1	3	1	3	RAB5C_intron_4_0_chr17_40282609_r,RAB5C_intron_5_0_chr17_40283841_r,RAB5C_intron_5_0_chr17_40289897_r	intron	FALSE
chr17	44044203	44044246	peak_33344	+	0	0	2	2	1	3	MAPT_intron_1_0_chr17_44039837_f	intron	FALSE
chr17	45231149	45231198	peak_33384	-	0	0	2	2	1	3	CDC27_intron_10_0_chr17_45229285_r,CDC27_intron_10_0_chr17_45229303_r	intron	FALSE
chr17	55944075	55944120	peak_33857	-	0	0	2	2	1	3	CUEDC1_intron_1_0_chr17_55943906_r	intron	FALSE
chr17	77770602	77770644	peak_35063	-	0	0	1	2	2	3	CBX8_intron_3_0_chr17_77770340_r	intron	FALSE
chr17	79043311	79043339	peak_35219	+	0	0	1	3	1	3	BAIAP2_intron_2_0_chr17_79031768_f	intron	FALSE
chr17	79639395	79639429	peak_35346	+	0	0	1	3	1	3	CCDC137_intron_4_0_chr17_79639186_f	intron	FALSE
chr17	80618087	80618138	peak_35645	-	0	0	2	2	1	3	RAB40B_intron_2_0_chr17_80617534_r	intron	FALSE
chr18	7672361	7672443	peak_35808	+	2	1	1	0	1	4	PTPRM_intron_0_0_chr18_7567890_f	intron	FALSE
chr18	9499042	9499098	peak_35848	+	0	0	2	2	1	3	RALBP1_intron_0_0_chr18_9475690_f	intron	FALSE
chr18	21806425	21806461	peak_36138	-	0	0	3	1	1	3	OSBPL1A_intron_11_0_chr18_21805163_r	intron	FALSE
chr18	46186634	46186686	peak_36600	+	1	3	0	0	1	3	CTIF_intron_2_0_chr18_46163057_f,CTIF_intron_3_0_chr18_46163057_f	intron	FALSE
chr18	77711493	77711521	peak_36974	-	0	0	1	3	1	3	PQLC1_intron_2_0_chr18_77711026_r,PQLC1_intron_3_0_chr18_77711026_r,PQLC1_intron_4_0_chr18_77711026_r	intron	FALSE
chr18	77795556	77795607	peak_36986	+	0	0	1	3	1	3	RBFA_intron_0_0_chr18_77794654_f	intron	FALSE
chr19	1409730	1409756	peak_37259	+	0	0	2	2	1	3	DAZAP1_intron_0_0_chr19_1407802_f	intron	FALSE
chr19	2243104	2243134	peak_37507	+	0	0	3	1	1	3	SF3A2_intron_0_0_chr19_2236901_f	intron	FALSE
chr19	6392061	6392111	peak_38001	-	0	0	2	2	1	3	GTF2F1_intron_10_0_chr19_6391986_r	intron	FALSE
chr19	14277173	14277227	peak_38665	-	0	0	1	3	1	3	ADGRL1_intron_18_0_chr19_14274219_r	intron	FALSE
chr19	19021024	19021086	peak_39077	-	0	0	1	3	1	3	COPE_intron_5_0_chr19_19016439_r,COPE_intron_5_0_chr19_19017922_r,COPE_intron_6_0_chr19_19017922_r	intron	FALSE
chr19	19593804	19593832	peak_39175	+	0	0	2	2	1	3	GATAD2A_intron_0_0_chr19_19576424_f,GATAD2A_intron_1_0_chr19_19576424_f	intron	FALSE
chr19	34878547	34878598	peak_39472	+	0	0	3	1	1	3	GPI_intron_7_0_chr19_34872425_f,GPI_intron_8_0_chr19_34872425_f,GPI_intron_9_0_chr19_34872425_f	intron	FALSE
chr19	39200787	39200832	peak_39740	+	0	0	3	1	1	3	ACTN4_intron_6_0_chr19_39200117_f	intron	FALSE
chr19	45619339	45619387	peak_40181	+	0	0	1	2	2	3	PPP1R37_intron_0_0_chr19_45596786_f	intron	FALSE
chr19	47236197	47236262	peak_40353	-	0	0	1	3	1	3	STRN4_intron_12_0_chr19_47234131_r	intron	FALSE
chr19	51050755	51050802	peak_40796	-	0	0	1	3	1	3	LRRC4B_intron_0_0_chr19_51022673_r	intron	FALSE
chr2	985859	985910	peak_41260	+	0	0	1	3	1	3	SNTG2_intron_0_0_chr2_946755_f	intron	FALSE
chr2	27247435	27247484	peak_41885	+	0	0	2	2	1	3	MAPRE3_intron_3_0_chr2_27247166_f	intron	FALSE
chr2	46294771	46294820	peak_42478	+	0	0	2	2	1	3	PRKCE_intron_9_0_chr2_46237657_f	intron	FALSE
chr2	48542902	48542947	peak_42568	+	0	0	2	1	2	3	FOXN2_intron_0_0_chr2_48541954_f	intron	FALSE
chr2	178116854	178116908	peak_45320	-	0	0	1	3	1	3	NFE2L2_intron_3_0_chr2_178099000_r	intron	FALSE
chr2	178984121	178984170	peak_45339	+	0	0	1	2	2	3	RBM45_intron_2_0_chr2_178982909_f	intron	FALSE
chr2	197546357	197546452	peak_45615	+	3	0	0	1	1	3	CCDC150_intron_12_0_chr2_197542086_f	intron	FALSE
chr2	201172434	201172472	peak_45698	+	0	0	2	2	1	3	SPATS2L_intron_0_0_chr2_201170884_f,SPATS2L_intron_0_0_chr2_201171016_f,SPATS2L_intron_0_0_chr2_201171325_f,SPATS2L_intron_0_0_chr2_201171646_f	intron	FALSE
chr2	201677406	201677460	peak_45710	+	0	0	1	3	1	3	BZW1_intron_0_0_chr2_201676714_f,BZW1_intron_0_0_chr2_201677033_f,BZW1_intron_0_0_chr2_201677217_f	intron	FALSE
chr2	201760227	201760283	peak_45717	+	0	0	1	3	1	3	NIF3L1_intron_2_0_chr2_201760114_f,NIF3L1_intron_3_0_chr2_201760114_f	intron	FALSE
chr2	219136513	219136557	peak_46100	+	0	0	1	3	1	3	PNKD_intron_1_0_chr2_219136273_f	intron	FALSE
chr2	238539423	238539472	peak_46631	+	0	0	1	3	1	3	LRRFIP1_intron_0_0_chr2_238536384_f	intron	FALSE
chr2	240924088	240924114	peak_46745	-	0	1	1	3	0	3	NDUFA10_intron_0_0_chr2_240900604_r	intron	FALSE
chr2	241403346	241403396	peak_46768	+	0	0	2	2	1	3	GPC1_intron_3_0_chr2_241402930_f	intron	FALSE
chr2	242192719	242192749	peak_46849	-	0	0	2	2	1	3	HDLBP_intron_17_0_chr2_242192451_r	intron	FALSE
chr20	17928596	17928634	peak_47454	-	0	0	3	1	1	3	SNX5_intron_2_0_chr20_17928290_r	intron	FALSE
chr20	23346526	23346592	peak_47587	+	0	0	1	3	1	3	GZF1_intron_0_0_chr20_23346385_f	intron	FALSE
chr20	30741007	30741080	peak_47753	+	0	0	1	3	1	3	TM9SF4_intron_11_0_chr20_30738679_f	intron	FALSE
chr20	31949262	31949298	peak_47818	-	0	0	1	3	1	3	CDK5RAP1_intron_1_0_chr20_31948298_r	intron	FALSE
chr20	32265153	32265191	peak_47863	-	1	1	1	1	1	5	E2F1_intron_1_0_chr20_32265137_r	intron	FALSE
chr20	35485955	35486006	peak_48117	-	0	0	1	3	1	3	SOGA1_intron_13_0_chr20_35467845_r	intron	FALSE
chr20	37103159	37103195	peak_48245	+	0	0	1	2	2	3	RALGAPB_intron_0_0_chr20_37101571_f,RALGAPB_intron_0_0_chr20_37101713_f	intron	FALSE
chr20	55981352	55981396	peak_48774	+	0	0	3	1	1	3	RBM38_intron_1_0_chr20_55967834_f,RBM38_intron_2_0_chr20_55968390_f,RBM38_intron_3_0_chr20_55968390_f	intron	FALSE
chr21	40582435	40582481	peak_49711	-	0	1	0	3	1	3	BRWD1_intron_5_0_chr21_40582074_r,BRWD1_intron_6_0_chr21_40582074_r	intron	FALSE
chr21	44475567	44475612	peak_49867	-	0	0	1	2	2	3	CBS_intron_0_0_chr21_44474094_r,CBS_intron_1_0_chr21_44474094_r	intron	FALSE
chr21	45396149	45396197	peak_49984	+	0	0	1	3	1	3	AGPAT3_intron_5_0_chr21_45391372_f,AGPAT3_intron_6_0_chr21_45391372_f	intron	FALSE
chr21	46385643	46385702	peak_50105	+	0	0	1	3	1	3	FAM207A_intron_2_0_chr21_46380084_f	intron	FALSE
chr21	47861743	47861788	peak_50285	+	0	0	2	2	1	3	PCNT_intron_42_0_chr21_47860998_f	intron	FALSE
chr22	19703548	19703597	peak_50520	+	0	0	1	3	1	3	SEPT5_intron_1_0_chr22_19702315_f	intron	FALSE
chr22	28409574	28409623	peak_51190	-	0	0	2	2	1	3	TTC28_intron_8_0_chr22_28397542_r	intron	FALSE
chr22	30204177	30204264	peak_51357	-	2	0	1	1	1	4	ASCC2_intron_11_0_chr22_30204175_r	intron	FALSE
chr22	30221344	30221386	peak_51360	-	0	0	1	3	1	3	ASCC2_intron_16_0_chr22_30221247_r	intron	FALSE
chr22	30342444	30342498	peak_51367	+	0	0	1	3	1	3	MTMR3_intron_0_0_chr22_30279349_f	intron	FALSE
chr22	33211188	33211259	peak_51570	+	0	0	3	1	1	3	TIMP3_intron_0_0_chr22_33198109_f	intron	FALSE
chr22	39112340	39112404	peak_51989	+	0	0	1	3	1	3	GTPBP1_intron_2_0_chr22_39112093_f	intron	FALSE
chr22	39537774	39537823	peak_52025	-	0	0	1	3	1	3	CBX7_intron_3_0_chr22_39537442_r	intron	FALSE
chr22	41250197	41250255	peak_52189	-	0	0	2	2	1	3	ST13_intron_10_0_chr22_41246885_r	intron	FALSE
chr22	44367506	44367538	peak_52502	+	0	0	1	3	1	3	SAMM50_intron_3_0_chr22_44364699_f	intron	FALSE
chr22	50717620	50717671	peak_52848	-	0	0	1	3	1	3	PLXNB2_intron_9_0_chr22_50717441_r	intron	FALSE
chr3	8984478	8984521	peak_53041	-	1	0	1	3	0	3	RAD18_intron_8_0_chr3_8983489_r	intron	FALSE
chr3	12678737	12678790	peak_53274	-	0	0	1	2	2	3	RAF1_intron_15_0_chr3_12660247_r	intron	FALSE
chr3	38501556	38501593	peak_54003	+	0	0	2	2	1	3	ACVR2B_intron_0_0_chr3_38495866_f	intron	FALSE
chr3	44828274	44828309	peak_54265	+	0	1	0	2	2	3	KIF15_intron_6_0_chr3_44828067_f	intron	FALSE
chr3	60692520	60692578	peak_55532	-	0	0	2	2	1	3	FHIT_intron_5_0_chr3_60522713_r	intron	FALSE
chr3	62194480	62194540	peak_55587	+	0	0	1	3	1	3	PTPRG_intron_11_0_chr3_62189625_f	intron	FALSE
chr3	100452199	100452241	peak_56104	+	1	1	0	1	2	4	TFG_intron_4_0_chr3_100451517_f	intron	FALSE
chr3	119756198	119756234	peak_56379	-	1	0	1	2	1	4	GSK3B_intron_10_0_chr3_119721087_r,GSK3B_intron_9_0_chr3_119721087_r	intron	FALSE
chr3	130619949	130620002	peak_56854	+	0	0	1	3	1	3	ATP2C1_intron_0_0_chr3_130569773_f,ATP2C1_intron_0_0_chr3_130613182_f,ATP2C1_intron_0_0_chr3_130613620_f,ATP2C1_intron_1_0_chr3_130613620_f	intron	FALSE
chr3	167772041	167772073	peak_57521	-	0	0	1	3	1	3	GOLIM4_intron_13_0_chr3_167766154_r,GOLIM4_intron_14_0_chr3_167766154_r	intron	FALSE
chr3	183527082	183527109	peak_57830	+	0	0	2	2	1	3	YEATS2_intron_29_0_chr3_183526959_f	intron	FALSE
chr3	191097661	191097711	peak_58019	+	0	0	2	2	1	3	CCDC50_intron_4_0_chr3_191087826_f,CCDC50_intron_5_0_chr3_191093379_f	intron	FALSE
chr4	1910032	1910082	peak_58446	+	0	0	2	2	1	3	WHSC1_intron_1_0_chr4_1906106_f,WHSC1_intron_2_0_chr4_1906106_f,WHSC1_intron_3_0_chr4_1906106_f,WHSC1_intron_4_0_chr4_1906106_f	intron	FALSE
chr4	17911336	17911426	peak_58973	-	2	1	0	1	1	4	LCORL_intron_2_0_chr4_17910969_r	intron	FALSE
chr4	79122176	79122228	peak_59778	+	0	0	1	2	2	3	FRAS1_intron_1_0_chr4_78987171_f	intron	FALSE
chr4	140308723	140308757	peak_60710	+	0	0	1	3	1	3	NAA15_intron_18_0_chr4_140307385_f	intron	FALSE
chr4	140435687	140435733	peak_60721	-	0	0	1	3	1	3	SETD7_intron_0_0_chr4_140417676_r,SETD7_intron_0_0_chr4_140432998_r	intron	FALSE
chr4	153388134	153388191	peak_60985	-	0	0	1	2	2	3	FBXW7_intron_10_0_chr4_153333025_r,FBXW7_intron_1_0_chr4_153333682_r	intron	FALSE
chr4	159704204	159704255	peak_61082	+	1	0	1	2	1	4	FNIP2_intron_0_0_chr4_159690472_f	intron	FALSE
chr5	56499913	56499993	peak_62333	+	2	0	1	1	1	4	GPBP1_intron_0_0_chr5_56472228_f,GPBP1_intron_1_0_chr5_56472228_f	intron	FALSE
chr5	60819169	60819247	peak_62399	+	1	1	1	1	1	5	ZSWIM6_intron_4_0_chr5_60817270_f	intron	FALSE
chr5	98198863	98198943	peak_63138	-	2	0	1	1	1	4	CHD1_intron_3_0_chr5_98195773_r	intron	FALSE
chr5	106934356	106934398	peak_63253	-	0	0	3	1	1	3	EFNA5_intron_3_0_chr5_106763211_r	intron	FALSE
chr5	108688109	108688156	peak_63302	-	0	0	1	1	3	3	PJA2_intron_2_0_chr5_108680521_r	intron	FALSE
chr5	138237048	138237082	peak_63935	+	0	0	3	1	1	3	CTNNA1_intron_2_0_chr5_138223332_f,CTNNA1_intron_7_0_chr5_138223332_f,CTNNA1_intron_8_0_chr5_138223332_f	intron	FALSE
chr5	139837625	139837664	peak_64045	+	0	0	1	3	1	3	ANKHD1-EIF4EBP3_intron_6_0_chr5_139828891_f,ANKHD1_intron_6_0_chr5_139828891_f	intron	FALSE
chr5	154163904	154163950	peak_64414	+	0	0	1	2	2	3	LARP1_intron_0_0_chr5_154092691_f	intron	FALSE
chr5	176581330	176581362	peak_64878	+	0	0	2	2	1	3	NSD1_intron_1_0_chr5_176563032_f,NSD1_intron_2_0_chr5_176563032_f	intron	FALSE
chr5	179043365	179043407	peak_65047	-	1	1	1	1	1	5	HNRNPH1_intron_2_0_chr5_179043220_r	intron	FALSE
chr5	179047171	179047353	peak_65061	-	1	3	0	1	0	3	HNRNPH1_intron_9_0_chr5_179046409_r	intron	FALSE
chr6	3088628	3088674	peak_65419	+	0	0	1	3	1	3	RIPK1_intron_4_0_chr6_3085643_f	intron	FALSE
chr6	20412289	20412335	peak_65934	+	0	0	2	1	2	3	E2F3_intron_0_0_chr6_20402857_f,E2F3_intron_0_0_chr6_20404064_f	intron	FALSE
chr6	34560208	34560257	peak_66343	-	0	0	2	1	2	3	C6orf106_intron_0_0_chr6_34558378_r	intron	FALSE
chr6	116528016	116528064	peak_67973	+	2	0	1	1	1	4	NT5DC1_intron_5_0_chr6_116439109_f	intron	FALSE
chr6	136591848	136591895	peak_68398	-	0	0	2	2	1	3	BCLAF1_intron_3_0_chr6_136590751_r,BCLAF1_intron_4_0_chr6_136590751_r	intron	FALSE
chr6	144040821	144040862	peak_68523	+	1	0	1	2	1	4	PHACTR2_intron_1_0_chr6_144033321_f	intron	FALSE
chr6	144285148	144285215	peak_68542	-	0	0	1	2	2	3	PLAGL1_intron_0_0_chr6_144263801_r,PLAGL1_intron_1_0_chr6_144269598_r,PLAGL1_intron_1_0_chr6_144281680_r,PLAGL1_intron_1_0_chr6_144281694_r,PLAGL1_intron_2_0_chr6_144281680_r,PLAGL1_intron_2_0_chr6_144281694_r,PLAGL1_intron_2_0_chr6_144281718_r	intron	FALSE
chr6	157843889	157843939	peak_68933	+	0	1	2	1	1	4	ZDHHC14_intron_0_0_chr6_157803299_f	intron	FALSE
chr6	158914192	158914245	peak_69005	+	1	0	0	2	2	3	TULP4_intron_8_0_chr6_158910765_f	intron	FALSE
chr6	158921647	158921699	peak_69006	+	0	0	1	3	1	3	TULP4_intron_11_0_chr6_158919845_f	intron	FALSE
chr6	159032379	159032450	peak_69023	+	0	0	1	3	1	3	TMEM181_intron_9_0_chr6_159029783_f	intron	FALSE
chr7	5099512	5099563	peak_69663	+	0	0	1	3	1	3	RBAK-RBAKDN_intron_3_0_chr7_5097411_f,RBAK_intron_3_0_chr7_5097411_f,RBAK_intron_4_0_chr7_5097411_f	intron	FALSE
chr7	23451114	23451185	peak_70030	-	0	0	1	3	1	3	IGF2BP3_intron_11_0_chr7_23401361_r	intron	FALSE
chr7	42114614	42114648	peak_70582	-	0	0	2	2	1	3	GLI3_intron_10_0_chr7_42088296_r	intron	FALSE
chr7	44433962	44434019	peak_70703	-	0	0	1	3	1	3	NUDCD3_intron_1_0_chr7_44432085_r	intron	FALSE
chr7	69217300	69217331	peak_71172	+	0	0	1	3	1	3	AUTS2_intron_0_0_chr7_69064949_f	intron	FALSE
chr7	75346648	75346694	peak_71396	-	0	0	3	1	1	3	HIP1_intron_27_0_chr7_75228566_r,HIP1_intron_29_0_chr7_75228566_r	intron	FALSE
chr7	101554728	101554780	peak_72125	+	0	0	1	3	1	3	CUX1_intron_0_0_chr7_101459374_f,CUX1_intron_0_0_chr7_101460950_f	intron	FALSE
chr7	135622517	135622567	peak_72969	-	0	0	1	3	1	3	LUZP6_intron_0_0_chr7_135614761_r,MTPN_intron_0_0_chr7_135614761_r	intron	FALSE
chr7	150763850	150763931	peak_73471	+	0	0	1	3	1	3	SLC4A2_intron_4_0_chr7_150763849_f,SLC4A2_intron_5_0_chr7_150763849_f	intron	FALSE
chr7	151353674	151353719	peak_73562	-	2	1	1	0	1	4	PRKAG2_intron_11_0_chr7_151329225_r	intron	FALSE
chr7	151883508	151883536	peak_73613	-	0	0	2	2	1	3	KMT2C_intron_25_0_chr7_151882717_r	intron	FALSE
chr7	156755078	156755169	peak_73787	+	0	0	1	3	1	3	NOM1_intron_4_0_chr7_156754956_f	intron	FALSE
chr8	11714254	11714303	peak_74106	-	0	0	3	1	1	3	CTSB_intron_8_0_chr8_11710989_r	intron	FALSE
chr8	15604827	15604904	peak_74145	+	2	0	1	1	1	4	TUSC3_intron_7_0_chr8_15601122_f	intron	FALSE
chr8	23298658	23298715	peak_74316	-	0	0	2	2	1	3	ENTPD4_intron_4_0_chr8_23297429_r	intron	FALSE
chr8	28969244	28969292	peak_74435	-	0	0	1	3	1	3	KIF13B_intron_7_0_chr8_28967588_r	intron	FALSE
chr8	37902850	37902910	peak_74560	+	0	0	1	2	2	3	EIF4EBP1_intron_0_0_chr8_37888237_f	intron	FALSE
chr8	48802632	48802683	peak_74794	-	0	0	2	1	2	3	PRKDC_intron_52_0_chr8_48801784_r,PRKDC_intron_53_0_chr8_48801784_r	intron	FALSE
chr8	99731257	99731304	peak_75624	-	0	0	1	2	2	3	STK3_intron_4_0_chr8_99608398_r,STK3_intron_6_0_chr8_99719540_r	intron	FALSE
chr8	144677034	144677073	peak_76489	-	0	0	1	2	2	3	EEF1D_intron_5_0_chr8_144669023_r,EEF1D_intron_6_0_chr8_144669020_r,EEF1D_intron_6_0_chr8_144669023_r,EEF1D_intron_7_0_chr8_144676242_r,EEF1D_intron_8_0_chr8_144672909_r,EEF1D_intron_8_0_chr8_144674831_r	intron	FALSE
chr8	145532902	145532980	peak_76583	+	1	1	1	1	1	5	HSF1_intron_1_0_chr8_145532701_f	intron	FALSE
chr8	145763551	145763609	peak_76676	-	1	0	2	2	0	3	ARHGAP39_intron_4_0_chr8_145759587_r,ARHGAP39_intron_5_0_chr8_145763198_r	intron	FALSE
chr9	20607808	20607881	peak_77034	-	0	0	1	3	1	3	MLLT3_intron_8_0_chr9_20456785_r	intron	FALSE
chr9	88261511	88261575	peak_77894	-	2	1	1	1	0	4	AGTPBP1_intron_14_0_chr9_88261334_r	intron	FALSE
chr9	95399045	95399096	peak_78117	-	1	1	1	1	1	5	IPPK_intron_3_0_chr9_95397591_r	intron	FALSE
chr9	117232484	117232524	peak_78819	-	0	1	2	1	1	4	DFNB31_intron_9_0_chr9_117228673_r	intron	FALSE
chr9	130279312	130279390	peak_79225	-	0	1	1	2	1	4	FAM129B_intron_6_0_chr9_130279299_r	intron	FALSE
chr9	132594059	132594109	peak_79511	-	0	0	1	3	1	3	C9orf78_intron_3_0_chr9_132593348_r	intron	FALSE
chr9	134366651	134366717	peak_79684	+	0	0	1	3	1	3	PRRC2B_intron_26_0_chr9_134363484_f	intron	FALSE
chr9	136913980	136914011	peak_79863	-	0	0	2	1	2	3	BRD3_intron_6_0_chr9_136913577_r	intron	FALSE
chrX	70519284	70519330	peak_81631	+	0	0	1	2	2	3	NONO_intron_10_0_chrX_70518667_f,NONO_intron_11_0_chrX_70518667_f,NONO_intron_8_0_chrX_70518667_f,NONO_intron_9_0_chrX_70518667_f	intron	FALSE
chrX	85157740	85157805	peak_81894	-	1	1	1	1	1	5	CHM_intron_5_0_chrX_85156194_r	intron	FALSE
chrX	118564137	118564174	peak_82356	+	0	0	1	3	1	3	SLC25A43_intron_2_0_chrX_118544326_f	intron	FALSE
chrX	153232152	153232188	peak_82965	-	0	0	1	3	1	3	HCFC1_intron_24_0_chrX_153230178_r	intron	FALSE
chrX	153317385	153317447	peak_82996	-	0	0	3	1	1	3	MECP2_intron_1_0_chrX_153298009_r	intron	FALSE
chrX	153594870	153594903	peak_83015	-	0	0	2	2	1	3	FLNA_intron_39_0_chrX_153594839_r,FLNA_intron_40_0_chrX_153594839_r	intron	FALSE
chrUn_gl000220	117853	118417	peak_80420	+	80	201	372	531	260	5	TCONS_00030037,TCONS_00030038	lncRNA	TRUE	LSU-rRNA_Hsa	rRNA	564
chrUn_gl000220	117853	118417	peak_80420	+	80	201	372	531	260	5	TCONS_00030037,TCONS_00030038	lncRNA	TRUE	(CG)n	Simple_repeat	0
chr14	50329264	50329388	peak_22428	-	60	143	88	154	96	5	TCONS_00022740	lncRNA	TRUE	7SLRNA	srpRNA	121
chr11	65271792	65271861	peak_14141	+	0	1	14	42	13	4	TCONS_l2_00004565,TCONS_l2_00004566,TCONS_l2_00004567,TCONS_l2_00004568,TCONS_l2_00004569,TCONS_l2_00004571,TCONS_l2_00004572,TCONS_l2_00004573,TCONS_l2_00004574,TCONS_l2_00004576,TCONS_l2_00004577	lncRNA	FALSE
chr15	90673776	90673817	peak_26633	+	0	0	15	14	21	3	TCONS_00023503,TCONS_00024004	lncRNA	TRUE	7SLRNA	srpRNA	41
chr5	34159074	34159123	peak_62004	-	1	1	13	19	9	5	TCONS_l2_00022830	lncRNA	FALSE
chr3	129112314	129112360	peak_56808	-	0	0	14	22	6	3	TCONS_l2_00019528,TCONS_l2_00019529,TCONS_l2_00019530,TCONS_l2_00020189,TCONS_l2_00020190	lncRNA	FALSE
chr1	161409851	161409943	peak_5855	-	0	0	5	20	7	3	TCONS_l2_00001586	lncRNA	FALSE
chr19	28286765	28286900	peak_39285	+	0	0	12	16	2	3	TCONS_l2_00012432,TCONS_l2_00012433,TCONS_l2_00012434,TCONS_l2_00012435,TCONS_l2_00012436	lncRNA	FALSE
chr9	7787581	7787642	peak_76897	-	0	1	14	12	3	4	TCONS_00016265,TCONS_00016266	lncRNA	TRUE	HERVL18-int	LTR	61
chr2	157003602	157003657	peak_44767	-	0	0	5	20	3	3	TCONS_l2_00016000	lncRNA	FALSE
chr7	66812001	66812048	peak_71130	+	0	0	6	14	4	3	TCONS_00014160	lncRNA	FALSE
chr11	65268731	65268779	peak_14128	+	0	0	5	13	3	3	TCONS_l2_00004565,TCONS_l2_00004566,TCONS_l2_00004567,TCONS_l2_00004568,TCONS_l2_00004569,TCONS_l2_00004571,TCONS_l2_00004572,TCONS_l2_00004573,TCONS_l2_00004574,TCONS_l2_00004576,TCONS_l2_00004577	lncRNA	FALSE
chr7_gl000195_random	84497	84604	peak_73940	-	1	3	2	11	4	5	TCONS_00030033,TCONS_00030034,TCONS_00030035	lncRNA	FALSE
chr11	65273059	65273135	peak_14145	+	0	0	5	10	3	3	TCONS_l2_00004565,TCONS_l2_00004566,TCONS_l2_00004567,TCONS_l2_00004568,TCONS_l2_00004571,TCONS_l2_00004572,TCONS_l2_00004573,TCONS_l2_00004574,TCONS_l2_00004576,TCONS_l2_00004577	lncRNA	FALSE
chrX	73490077	73490128	peak_81786	-	0	0	6	11	1	3	TCONS_l2_00030535	lncRNA	FALSE
chr8	128940991	128941035	peak_76126	+	0	0	6	9	2	3	TCONS_00014546,TCONS_00015353,TCONS_00015354	lncRNA	FALSE
chrX	73175674	73175775	peak_81742	+	0	0	5	7	3	3	TCONS_l2_00030250,TCONS_l2_00030252,TCONS_l2_00030253,TCONS_l2_00030712,TCONS_l2_00030713	lncRNA	TRUE	AluSx	SINE	101
chrX	115068766	115068835	peak_82293	-	0	0	6	8	1	3	TCONS_00016951,TCONS_00017083	lncRNA	FALSE
chr12	122505628	122505729	peak_19362	+	0	0	2	6	5	3	TCONS_l2_00005949,TCONS_l2_00005950,TCONS_l2_00005951,TCONS_l2_00005953,TCONS_l2_00005954,TCONS_l2_00005955,TCONS_l2_00005956	lncRNA	TRUE	AluSx	SINE	100
chrX	73054368	73054431	peak_81716	-	0	0	4	6	3	3	TCONS_00016926,TCONS_00017337,TCONS_00017338,TCONS_00017339,TCONS_00017340,TCONS_00017341,TCONS_00017342,TCONS_00017343	lncRNA	FALSE
chrX	102025103	102025160	peak_82009	+	0	0	6	5	2	3	TCONS_l2_00030298,TCONS_l2_00030729,TCONS_l2_00030730,TCONS_l2_00030731,TCONS_l2_00030732	lncRNA	FALSE
chr2	96498029	96498078	peak_43543	-	0	0	4	7	1	3	TCONS_l2_00014709,TCONS_l2_00014710,TCONS_l2_00014711	lncRNA	TRUE	L1PA12	LINE	49
chr21	40695330	40695366	peak_49726	+	0	0	6	5	1	3	TCONS_00029020	lncRNA	TRUE	AluJb	SINE	36
chrX	149143982	149144051	peak_82813	+	0	0	4	7	1	3	TCONS_l2_00030394,TCONS_l2_00030758	lncRNA	TRUE	MIR3	SINE	28
chr7	72301017	72301096	peak_71246	+	0	0	4	5	2	3	TCONS_l2_00025998,TCONS_l2_00025999,TCONS_l2_00026000,TCONS_l2_00026002,TCONS_l2_00026003,TCONS_l2_00027137	lncRNA	TRUE	AluSq2	SINE	79
chr8	122827871	122827909	peak_75962	+	0	0	4	5	2	3	TCONS_00014845,TCONS_00014847,TCONS_00015336,TCONS_00015337,TCONS_00015338	lncRNA	TRUE	tRNA-Arg-AGA	tRNA	38
chr7	97592311	97592386	peak_71796	-	0	0	4	4	2	3	TCONS_l2_00026766,TCONS_l2_00026768,TCONS_l2_00026769,TCONS_l2_00026770,TCONS_l2_00027441,TCONS_l2_00027442	lncRNA	FALSE
chrUn_gl000220	145447	145494	peak_80438	+	0	0	2	6	2	3	TCONS_00030038	lncRNA	TRUE	AluSg4	SINE	47
chr21	44256992	44257050	peak_49812	-	0	0	3	5	1	3	TCONS_00029300	lncRNA	TRUE	L1MC4a	LINE	58
chr4	152246061	152246133	peak_60953	-	0	0	3	5	1	3	TCONS_l2_00021353	lncRNA	FALSE
chrUn_gl000220	118708	118792	peak_80425	+	0	0	1	5	3	3	TCONS_00030037,TCONS_00030038	lncRNA	TRUE	GC_rich	Low_complexity	67
chr17	29079285	29079317	peak_32441	+	0	0	5	2	1	3	TCONS_00025103,TCONS_00025887	lncRNA	FALSE
chr7	149317361	149317417	peak_73410	-	0	0	1	6	1	3	TCONS_l2_00026947,TCONS_l2_00026949,TCONS_l2_00026950,TCONS_l2_00026951,TCONS_l2_00026952,TCONS_l2_00026955,TCONS_l2_00026957,TCONS_l2_00026958,TCONS_l2_00026959,TCONS_l2_00026960,TCONS_l2_00026961,TCONS_l2_00026962,TCONS_l2_00026963,TCONS_l2_00027514,TCONS_l2_00027515,TCONS_l2_00027517,TCONS_l2_00027518	lncRNA	FALSE
chr17	29061753	29061824	peak_32439	+	3	1	1	1	1	5	TCONS_00025103,TCONS_00025887,TCONS_00025888	lncRNA	FALSE
chr19	58919292	58919314	peak_41199	-	0	0	1	5	1	3	TCONS_00027438,TCONS_00027439,TCONS_00027440,TCONS_00027828,TCONS_00027829,TCONS_00027830	lncRNA	FALSE
chr2	105470414	105470466	peak_43814	+	0	0	3	2	2	3	TCONS_l2_00013870,TCONS_l2_00013871,TCONS_l2_00013872	lncRNA	FALSE
chr5	89486185	89486237	peak_62985	-	3	1	0	2	1	4	TCONS_l2_00022996,TCONS_l2_00023813	lncRNA	FALSE
chr7	77149731	77149794	peak_71471	-	0	0	1	5	1	3	TCONS_00013867,TCONS_00014341	lncRNA	TRUE	MER20B	DNA	63
chr7_gl000195_random	85921	85976	peak_73942	-	3	1	1	1	1	5	TCONS_00030033,TCONS_00030034,TCONS_00030035	lncRNA	FALSE
chrUn_gl000220	118611	118681	peak_80424	+	0	0	1	5	1	3	TCONS_00030037,TCONS_00030038	lncRNA	TRUE	GC_rich	Low_complexity	10
chr11	2720225	2720279	peak_12342	-	0	1	1	4	0	3	TCONS_00063838_KCNQ1OT1	lncRNA	FALSE
chr3	94820127	94820171	peak_55995	+	0	0	2	3	1	3	TCONS_l2_00018696,TCONS_l2_00018698,TCONS_l2_00019841,TCONS_l2_00019843	lncRNA	TRUE	AluJr	SINE	44
chr7_gl000195_random	57198	57241	peak_73925	-	0	0	1	3	2	3	TCONS_00030033,TCONS_00030034	lncRNA	TRUE	AluSq	SINE	43
chrX	102780108	102780165	peak_82038	-	0	0	2	2	2	3	TCONS_00017354	lncRNA	FALSE
chrX	149113923	149113957	peak_82807	+	0	0	2	3	1	3	TCONS_l2_00030387,TCONS_l2_00030388,TCONS_l2_00030390,TCONS_l2_00030758,TCONS_l2_00030759	lncRNA	FALSE
chr10	114584477	114584505	peak_11378	+	0	0	2	2	1	3	TCONS_00018337	lncRNA	TRUE	MIR3	SINE	28
chr21	30047987	30048056	peak_49326	-	1	1	1	1	1	5	TCONS_l2_00017186,TCONS_l2_00017187,TCONS_l2_00017189	lncRNA	FALSE
chr3	47214669	47214729	peak_54399	+	0	0	1	3	1	3	TCONS_00006832	lncRNA	TRUE	AluJo	SINE	60
chr4	12865705	12865743	peak_58885	-	1	0	2	0	2	3	TCONS_00007717	lncRNA	FALSE
chr5	158785042	158785071	peak_64503	+	3	1	0	1	0	3	TCONS_l2_00023579	lncRNA	FALSE
chr7	65999516	65999565	peak_71071	-	0	0	1	2	2	3	TCONS_l2_00026651,TCONS_l2_00026657,TCONS_l2_00026658,TCONS_l2_00027395,TCONS_l2_00027396	lncRNA	FALSE
chr7	113712574	113712655	peak_72424	-	1	1	1	1	1	5	TCONS_00013929,TCONS_00013930	lncRNA	TRUE	AluJr	SINE	81
chr7	149313451	149313481	peak_73408	-	0	0	1	3	1	3	TCONS_l2_00026947,TCONS_l2_00026948,TCONS_l2_00026949,TCONS_l2_00026950,TCONS_l2_00026951,TCONS_l2_00026952,TCONS_l2_00026955,TCONS_l2_00026957,TCONS_l2_00026958,TCONS_l2_00026959,TCONS_l2_00026960,TCONS_l2_00026961,TCONS_l2_00026962,TCONS_l2_00026963,TCONS_l2_00027514,TCONS_l2_00027515,TCONS_l2_00027517	lncRNA	TRUE	L2a	LINE	30
chr7_gl000195_random	75392	75430	peak_73931	-	0	0	2	2	1	3	TCONS_00030033,TCONS_00030034	lncRNA	TRUE	LTR25	LTR	38
chrX	107965101	107965157	peak_82155	-	0	0	1	3	1	3	TCONS_00017361	lncRNA	FALSE
chrM	1252	1944	peak_80302	+	27	58	16	33	26	5	.	Mitochondrial	FALSE
chrM	242	410	peak_80299	-	10	26	10	18	9	5	.	Mitochondrial	FALSE
chrM	4402	4470	peak_80314	+	16	35	6	9	6	5	.	Mitochondrial	FALSE
chrM	578	885	peak_80300	+	4	22	4	13	10	5	.	Mitochondrial	FALSE
chrM	12144	12415	peak_80373	+	12	10	5	7	3	5	.	Mitochondrial	FALSE
chrM	15888	16026	peak_80406	+	3	2	10	16	6	5	.	Mitochondrial	FALSE
chrM	4275	4332	peak_80313	+	6	7	1	2	1	5	.	Mitochondrial	FALSE
chrM	5760	5861	peak_80320	-	4	4	2	5	2	5	.	Mitochondrial	FALSE
chrM	15887	16024	peak_80405	-	2	4	2	5	1	5	.	Mitochondrial	FALSE
chrM	908	1100	peak_80301	+	1	3	2	5	2	5	.	Mitochondrial	FALSE
chrM	7518	7586	peak_80329	+	2	6	1	3	1	5	.	Mitochondrial	FALSE
chrM	6442	6730	peak_80324	+	1	5	3	0	1	4	.	Mitochondrial	FALSE
chrM	6886	6965	peak_80325	+	0	3	1	4	2	4	.	Mitochondrial	FALSE
chrM	15775	15887	peak_80404	+	2	2	1	3	2	5	.	Mitochondrial	FALSE
chrM	9991	10106	peak_80350	+	2	4	1	1	1	5	.	Mitochondrial	FALSE
chrM	8366	8489	peak_80335	+	1	4	1	1	1	5	.	Mitochondrial	FALSE
chrM	11877	11989	peak_80369	-	0	4	1	2	0	3	.	Mitochondrial	FALSE
chrM	12756	12921	peak_80380	-	1	3	2	0	1	4	.	Mitochondrial	FALSE
chrM	6201	6275	peak_80322	+	1	0	1	3	1	4	.	Mitochondrial	FALSE
chrM	4926	4987	peak_80317	+	1	1	0	2	1	4	.	Mitochondrial	FALSE
chr9	35657713	35658017	peak_77381	-	29	62	378	566	275	5	NR_003051	ncRNA	FALSE
chr5	140090849	140090959	peak_64088	+	76	194	188	337	189	5	NR_026703	ncRNA	FALSE
chr5	140098505	140098658	peak_64090	+	63	167	180	298	177	5	NR_026704	ncRNA	TRUE	L1MD3	LINE	27
chr5	140105724	140105991	peak_64092	+	40	89	173	312	181	5	NR_026705	ncRNA	TRUE	L1MC3	LINE	123
chr22	43011251	43011407	peak_52413	+	26	22	190	240	69	5	NR_029422	ncRNA	FALSE
chr1	28975111	28975247	peak_1829	+	17	33	62	105	29	5	NR_004407	ncRNA	FALSE
chr6	4428196	4428318	peak_65472	+	17	59	33	70	53	5	NR_106988	ncRNA	TRUE	5S	rRNA	120
chr1	160194496	160194548	peak_5772	-	0	1	56	89	28	4	NR_028103,NR_028104	ncRNA	FALSE
chr13	92006198	92006830	peak_21214	+	48	69	10	22	14	5	NR_027349,NR_027350	ncRNA	FALSE
chr17	73037938	73038000	peak_34628	+	0	1	27	31	39	4	NR_110835	ncRNA	TRUE	7SLRNA	srpRNA	62
chr19	50359448	50359536	peak_40737	+	0	0	29	59	8	3	NR_130963	ncRNA	FALSE
chr2	87278928	87278982	peak_43498	-	0	1	17	37	27	4	NR_026846	ncRNA	FALSE
chr2	122288466	122288587	peak_44170	+	2	5	23	41	6	5	NR_023343	ncRNA	FALSE
chr14	20811226	20811461	peak_21819	-	0	3	26	36	7	4	NR_002312	ncRNA	FALSE
chr10	327975	328066	peak_8515	-	5	9	7	20	27	5	NR_106988	ncRNA	TRUE	5S	rRNA	90
chr1	235308794	235308893	peak_8033	-	0	0	25	36	4	3	NR_027762	ncRNA	TRUE	AluJo	SINE	98
chr11	3391871	3391956	peak_12389	-	0	1	23	29	9	4	NR_040083,NR_046381,NR_046382	ncRNA	FALSE
chr2	27431064	27431121	peak_41907	-	1	0	24	32	4	4	NR_028323	ncRNA	FALSE
chr3	49140910	49140963	peak_54706	-	0	1	20	27	11	4	NR_073590	ncRNA	FALSE
chr9	82220471	82220504	peak_77776	+	0	0	24	25	5	3	NR_104239	ncRNA	FALSE
chr13	92005399	92006031	peak_21212	+	16	27	2	6	2	5	NR_027349,NR_027350	ncRNA	FALSE
chr8	22057693	22057749	peak_74252	+	1	0	18	26	7	4	NR_033403,NR_033404	ncRNA	FALSE
chr15	68496302	68496359	peak_25682	-	1	0	23	23	4	4	NR_104583	ncRNA	FALSE
chr7	45025923	45025971	peak_70773	-	0	0	11	32	6	3	NR_003697	ncRNA	FALSE
chr12	54421074	54421135	peak_17466	+	0	0	12	26	6	3	NR_003084	ncRNA	FALSE
chr14	20811467	20811571	peak_21820	-	0	5	9	21	9	4	NR_002312	ncRNA	FALSE
chr15	44827343	44827406	peak_25014	-	1	0	9	25	8	4	NR_034170,NR_034171	ncRNA	TRUE	AluJo	SINE	63
chr19	15505447	15505506	peak_38761	-	0	0	15	21	5	3	NR_111971	ncRNA	TRUE	AluJr	SINE	59
chr11	6419045	6419103	peak_12453	-	0	0	12	23	3	3	NR_047512	ncRNA	FALSE
chr20	62510159	62510198	peak_49108	+	1	0	8	25	3	4	NR_045090	ncRNA	FALSE
chr1	95703618	95703662	peak_4289	+	0	0	14	20	2	3	NR_103483,NR_103484	ncRNA	FALSE
chr10	75476097	75476161	peak_10154	-	0	0	12	19	4	3	NR_026592	ncRNA	FALSE
chr16	22338514	22338551	peak_28368	+	0	0	9	22	3	3	NR_047581	ncRNA	FALSE
chr18	37197906	37197942	peak_36474	-	0	0	13	18	3	3	NR_024391	ncRNA	TRUE	AluSg	SINE	36
chr13	39615883	39615930	peak_20294	+	0	0	6	26	1	3	NR_073109	ncRNA	FALSE
chr6	43459898	43459928	peak_66783	+	0	0	13	15	5	3	NR_027394	ncRNA	FALSE
chr7	11190926	11190962	peak_69888	+	0	1	13	16	3	4	NR_033436	ncRNA	TRUE	AluJr	SINE	36
chr20	62318588	62318652	peak_49072	+	0	0	12	17	3	3	NR_037882	ncRNA	FALSE
chrX	73457407	73457467	peak_81776	-	0	0	14	15	3	3	NR_028379	ncRNA	TRUE	AluSx3	SINE	60
chr1	97263867	97263958	peak_4302	+	0	0	10	14	7	3	NR_125356,NR_125357	ncRNA	TRUE	AluSx1	SINE	91
chr19	5666768	5666838	peak_37902	+	0	0	8	21	2	3	NR_037699	ncRNA	FALSE
chr1	160194620	160194691	peak_5773	-	0	0	11	16	3	3	NR_028103,NR_028104	ncRNA	FALSE
chr18	37099624	37099707	peak_36469	-	0	0	11	13	5	3	NR_024391	ncRNA	FALSE
chr1	75208720	75208808	peak_3754	+	0	0	8	15	5	3	NR_027962	ncRNA	FALSE
chr13	50613760	50613893	peak_20620	-	0	0	4	15	9	3	NR_002612	ncRNA	TRUE	AluSx	SINE	132
chr1	47809313	47809365	peak_2996	+	0	0	11	12	4	3	NR_046394,NR_046395	ncRNA	TRUE	AluSx1	SINE	52
chr2	24055450	24055519	peak_41702	-	0	1	7	14	5	4	NR_125717	ncRNA	TRUE	MER3	DNA	65
chr21	43297202	43297267	peak_49773	-	0	0	7	18	2	3	NR_104257,NR_104258	ncRNA	FALSE
chr1	28835731	28835781	peak_1791	+	0	0	7	15	4	3	NR_002909,NR_030725,NR_030726,NR_036473	ncRNA	FALSE
chr2	29339156	29339220	peak_42026	+	0	0	7	16	3	3	NR_109844	ncRNA	FALSE
chr1	182838615	182838692	peak_6428	+	0	0	7	16	2	3	NR_033302	ncRNA	TRUE	(GTCTG)n	Simple_repeat	75
chr11	74305271	74305327	peak_14846	+	0	0	4	17	4	3	NR_046409,NR_046410	ncRNA	FALSE
chr13	92001605	92001908	peak_21208	+	7	14	1	1	2	5	NR_027349,NR_027350	ncRNA	FALSE
chr3	40250624	40250662	peak_54062	+	0	0	8	11	6	3	NR_104316	ncRNA	TRUE	7SLRNA	srpRNA	38
chr5	93417113	93417162	peak_63068	-	0	1	4	18	2	4	NR_028080	ncRNA	FALSE
chr2	201804171	201804219	peak_45723	-	0	0	12	10	2	3	NR_033915	ncRNA	FALSE
chr20	48703057	48703120	peak_48612	-	0	0	2	14	8	3	NR_047554	ncRNA	FALSE
chr20	62334331	62334377	peak_49077	-	0	0	11	12	1	3	NR_051954,NR_051955,NR_051956,NR_051957,NR_051958	ncRNA	FALSE
chr7	27209286	27209380	peak_70190	-	1	0	3	18	2	4	NR_037940	ncRNA	FALSE
chr7	141440245	141440287	peak_73201	+	1	0	8	14	1	4	NR_046269	ncRNA	TRUE	MIRb	SINE	42
chr14	77248423	77248502	peak_23421	-	0	0	4	13	6	3	NR_104183,NR_104184	ncRNA	FALSE
chr2	133013205	133013269	peak_44367	-	1	0	1	8	13	4	NR_027020	ncRNA	TRUE	SSU-rRNA_Hsa	rRNA	64
chr21	34128567	34128593	peak_49482	-	0	0	10	9	4	3	NR_027873	ncRNA	FALSE
chr22	24668264	24668312	peak_51039	+	0	0	8	14	1	3	NR_103546	ncRNA	TRUE	AluSx	SINE	48
chr5	6605131	6605181	peak_61690	-	0	0	7	11	5	3	NR_037947	ncRNA	FALSE
chr14	79770830	79770859	peak_23499	+	0	0	6	12	4	3	NR_073546,NR_073547	ncRNA	FALSE
chr15	66998528	66998601	peak_25599	+	0	0	7	12	3	3	NR_027654	ncRNA	TRUE	MIR3	SINE	36
chr3	126175596	126175626	peak_56586	-	0	0	10	11	1	3	NR_104249	ncRNA	FALSE
chr11	126143071	126143130	peak_15917	+	0	0	5	14	2	3	NR_037647,NR_037648	ncRNA	FALSE
chr6	109626763	109626799	peak_67792	+	0	0	5	15	1	3	NR_028595	ncRNA	TRUE	HY3	scRNA	34
chr11	70165823	70165860	peak_14593	+	0	0	7	11	2	3	NR_045286	ncRNA	FALSE
chr17	4076901	4076934	peak_31158	-	0	0	6	9	5	3	NR_047571	ncRNA	FALSE
chr17	78363953	78364006	peak_35139	-	0	1	3	11	5	4	NR_029376	ncRNA	FALSE
chr19	42704426	42704465	peak_40025	-	0	0	11	6	3	3	NR_073046,NR_073047,NR_073048,NR_073049,NR_073050,NR_073051,NR_073052	ncRNA	FALSE
chr2	70307371	70307452	peak_43051	-	0	0	8	11	1	3	NR_033872	ncRNA	TRUE	AluSq2	SINE	81
chr8	90738691	90738763	peak_75417	-	0	0	11	7	2	3	NR_125822	ncRNA	FALSE
chrX	147025222	147025299	peak_82783	+	0	0	6	11	3	3	NR_033699,NR_033700	ncRNA	FALSE
chr7	44040800	44040864	peak_70658	-	0	0	8	5	6	3	NR_003655	ncRNA	FALSE
chr7	86789079	86789143	peak_71588	+	0	1	2	10	6	4	NR_024549,NR_024550	ncRNA	FALSE
chr7	102031567	102031627	peak_72166	+	0	0	8	7	4	3	NR_038967	ncRNA	TRUE	MIR	SINE	49
chr8	42913032	42913071	peak_74716	+	2	0	4	9	4	4	NR_033698	ncRNA	TRUE	AluSq2	SINE	39
chr9	115070117	115070173	peak_78716	-	1	0	4	10	4	4	NR_036085	ncRNA	FALSE
chr14	76506792	76506871	peak_23387	+	0	0	5	9	4	3	NR_045664,NR_045665	ncRNA	FALSE
chr20	47899329	47899417	peak_48574	+	0	0	5	11	2	3	NR_003604,NR_003605,NR_003606,NR_036658,NR_036659	ncRNA	FALSE
chr20	61917137	61917216	peak_49026	+	0	0	7	10	1	3	NR_104022,NR_104023	ncRNA	FALSE
chr22	24015239	24015272	peak_50950	-	0	0	7	8	3	3	NR_024448	ncRNA	TRUE	MIRc	SINE	7
chr5	77662540	77662597	peak_62752	+	0	0	6	9	3	3	NR_110885	ncRNA	TRUE	AluJr	SINE	57
chr7	66773941	66774001	peak_71126	+	0	0	6	7	5	3	NR_040585,NR_040586	ncRNA	FALSE
chr1	28856749	28856810	peak_1803	+	0	0	2	10	5	3	NR_030725,NR_030726	ncRNA	TRUE	MIRc	SINE	61
chr1	32837568	32837620	peak_2097	-	0	1	1	14	1	4	NR_125352	ncRNA	TRUE	MER5A	DNA	52
chr1	230227436	230227496	peak_7817	+	0	0	7	8	2	3	NR_120373	ncRNA	TRUE	LTR50	LTR	5
chr16	89449670	89449726	peak_30582	-	0	0	6	8	3	3	NR_045839	ncRNA	FALSE
chr20	2636866	2636922	peak_47093	+	0	0	1	10	6	3	NR_027700	ncRNA	FALSE
chr11	777590	777726	peak_12188	+	0	0	4	8	4	3	NR_126342,NR_126343	ncRNA	FALSE
chr12	6663438	6663509	peak_16296	-	0	0	5	8	3	3	NR_036467	ncRNA	FALSE
chr16	23664337	23664381	peak_28429	+	0	0	4	11	1	3	NR_037573	ncRNA	TRUE	AluJb	SINE	44
chr16	29922101	29922156	peak_28670	-	0	0	5	9	2	3	NR_110933	ncRNA	TRUE	MIR3	SINE	55
chr19	41307505	41307554	peak_39948	+	0	0	2	10	4	3	NR_037791	ncRNA	FALSE
chr4	95165695	95165753	peak_60058	+	0	0	4	8	4	3	NR_045644	ncRNA	TRUE	Tigger9a	DNA	34
chr5	176478893	176478954	peak_64863	+	0	0	5	9	2	3	NR_131773,NR_131774	ncRNA	TRUE	AluJb	SINE	61
chr1	97238567	97238634	peak_4297	+	0	0	3	9	3	3	NR_125356,NR_125357	ncRNA	TRUE	AluSx1	SINE	67
chr10	99052255	99052289	peak_10831	-	0	0	5	8	2	3	NR_037909	ncRNA	FALSE
chr16	89760313	89760391	peak_30652	+	0	0	4	10	1	3	NR_027702,NR_027703	ncRNA	FALSE
chr17	9256449	9256493	peak_31594	-	0	0	5	9	1	3	NR_033656	ncRNA	TRUE	AluJr	SINE	44
chr17	16344074	16344163	peak_31767	+	0	0	2	11	2	3	NR_027158,NR_027159,NR_027160,NR_027161,NR_027162,NR_027163,NR_027164,NR_027165,NR_027166,NR_027167,NR_027168,NR_027169,NR_027170,NR_027171,NR_027172,NR_027173,NR_027174,NR_027175,NR_027176,NR_027177,NR_027178,NR_027179,NR_027667,NR_045021,NR_045022,NR_045023,NR_045024,NR_045025,NR_045026,NR_045027,NR_045028,NR_045029	ncRNA	TRUE	AluSx	SINE	89
chr2	97399987	97400016	peak_43606	-	0	0	3	10	2	3	NR_024518,NR_024519,NR_024520,NR_024521	ncRNA	FALSE
chr4	56963567	56963608	peak_59458	+	0	0	4	10	1	3	NR_106988	ncRNA	TRUE	5S	rRNA	41
chr9	137029559	137029684	peak_79878	-	2	6	3	3	1	5	NR_023344	ncRNA	FALSE
chr15	65901374	65901410	peak_25518	-	0	0	3	9	2	3	NR_045104,NR_045105,NR_045106,NR_045901	ncRNA	TRUE	AluSz	SINE	36
chr17	13962489	13962544	peak_31678	-	0	0	1	10	3	3	NR_049718	ncRNA	FALSE
chr2	132266715	132266765	peak_44351	+	0	1	9	4	0	3	NR_026922,NR_046946	ncRNA	FALSE
chr2	239001157	239001204	peak_46665	+	0	0	6	7	1	3	NR_037904	ncRNA	TRUE	MIRb	SINE	47
chr20	420744	420787	peak_47002	-	0	0	8	4	2	3	NR_111901	ncRNA	TRUE	MER103C	DNA	43
chr22	42668907	42668951	peak_52386	+	0	0	5	7	2	3	NR_036498	ncRNA	TRUE	FLAM_C	SINE	44
chr7	11077949	11078054	peak_69874	+	0	0	7	6	1	3	NR_033435,NR_033436	ncRNA	TRUE	AluSg	SINE	105
chr7	27136756	27136841	peak_70146	+	0	1	4	9	0	3	NR_038366,NR_038367	ncRNA	FALSE
chr7	128637149	128637185	peak_72676	-	0	0	6	6	2	3	NR_034053	ncRNA	TRUE	AluJo	SINE	36
chr8	74746128	74746178	peak_75218	-	0	0	3	5	6	3	NR_073119,NR_073120,NR_073121	ncRNA	TRUE	7SLRNA	srpRNA	50
chr1	41472624	41472710	peak_2533	+	0	0	3	9	1	3	NR_125440	ncRNA	FALSE
chr1	146735642	146735692	peak_4974	+	0	0	4	8	1	3	NR_046070	ncRNA	FALSE
chr16	69779504	69779564	peak_29642	-	0	0	1	10	2	3	NR_074074	ncRNA	FALSE
chr17	16343074	16343102	peak_31764	+	0	0	1	10	2	3	NR_027158,NR_027159,NR_027160,NR_027161,NR_027162,NR_027163,NR_027164,NR_027165,NR_027166,NR_027167,NR_027168,NR_027169,NR_027170,NR_027171,NR_027172,NR_027173,NR_027174,NR_027175,NR_027176,NR_027177,NR_027178,NR_027179,NR_027667,NR_045021,NR_045022,NR_045023,NR_045024,NR_045025,NR_045026,NR_045027,NR_045028,NR_045029	ncRNA	FALSE
chr19	893506	893598	peak_37117	+	4	1	1	6	1	5	NR_125730	ncRNA	TRUE	U6	snRNA	79
chr22	24000508	24000566	peak_50948	-	0	1	4	4	4	4	NR_024448	ncRNA	TRUE	AluSg	SINE	58
chr4	47862908	47862968	peak_59323	-	0	0	4	7	2	3	NR_103795	ncRNA	TRUE	AluSq2	SINE	60
chr5	68927734	68927774	peak_62565	-	0	1	4	4	4	4	NR_027439	ncRNA	FALSE
chr6	26525532	26525585	peak_66122	+	0	0	1	7	5	3	NR_026790	ncRNA	TRUE	AluSc	SINE	0
chr6	37354090	37354138	peak_66526	+	0	0	6	4	3	3	NR_046399	ncRNA	FALSE
chr7	44027487	44027542	peak_70654	-	0	0	5	4	4	3	NR_003655	ncRNA	FALSE
chr10	92969623	92969712	peak_10596	+	0	0	2	8	2	3	NR_046435	ncRNA	FALSE
chr12	51445092	51445140	peak_17273	+	0	0	3	6	3	3	NR_045017,NR_045018,NR_045019,NR_045020	ncRNA	TRUE	AluSx1	SINE	48
chr12	122345601	122345643	peak_19342	+	1	0	0	8	3	3	NR_048555	ncRNA	TRUE	L1MB7	LINE	42
chr16	30011453	30011530	peak_28694	+	0	0	2	9	1	3	NR_130786,NR_130787	ncRNA	TRUE	MIRc	SINE	77
chr16	89718332	89718395	peak_30643	-	0	0	8	3	1	3	NR_046418	ncRNA	FALSE
chr18	23816456	23816512	peak_36162	+	0	0	4	6	2	3	NR_121653	ncRNA	FALSE
chr21	34937871	34937918	peak_49530	+	0	0	3	8	1	3	NR_103797	ncRNA	FALSE
chr4_gl000194_random	78398	78432	peak_61484	-	0	0	5	6	1	3	NR_046439,NR_046440,NR_046441,NR_046442	ncRNA	FALSE
chr7	72424542	72424586	peak_71253	-	1	0	4	6	1	4	NR_033323	ncRNA	TRUE	FRAM	SINE	44
chr8	22472814	22472881	peak_74273	+	0	1	5	4	2	4	NR_033902	ncRNA	TRUE	L2c	LINE	49
chr8	28387942	28388015	peak_74403	+	3	5	1	2	1	5	NR_106988	ncRNA	TRUE	5S	rRNA	73
chr9	95003281	95003329	peak_78072	-	1	0	3	6	2	4	NR_073446	ncRNA	FALSE
chr1	63965193	63965245	peak_3525	-	0	0	3	7	1	3	NR_045147	ncRNA	FALSE
chr1	160230332	160230386	peak_5784	-	0	0	3	6	2	3	NR_028103,NR_028104,NR_028105,NR_028106	ncRNA	FALSE
chr11	61135549	61135583	peak_13691	+	0	1	2	5	3	4	NR_028473	ncRNA	FALSE
chr12	50849047	50849114	peak_17245	+	0	0	4	6	1	3	NR_033200	ncRNA	FALSE
chr12	57068047	57068118	peak_17677	-	0	0	5	3	3	3	NR_104219	ncRNA	FALSE
chr15	75340647	75340682	peak_26013	+	0	0	4	6	1	3	NR_125369	ncRNA	FALSE
chr17	40133253	40133311	peak_32961	-	0	0	4	6	1	3	NR_029431	ncRNA	TRUE	AluSx1	SINE	58
chr18	43691768	43691816	peak_36538	+	0	1	6	4	0	3	NR_026978	ncRNA	FALSE
chr19	30489875	30489926	peak_39308	+	1	0	2	4	4	4	NR_045557	ncRNA	FALSE
chr19	50175656	50175702	peak_40701	+	0	0	6	4	1	3	NR_104200,NR_104201,NR_104202,NR_104203,NR_104204,NR_104205	ncRNA	FALSE
chr2	176865592	176865622	peak_45256	-	0	0	4	5	2	3	NR_130941	ncRNA	FALSE
chr21	44296255	44296285	peak_49840	-	0	0	5	5	1	3	NR_048535	ncRNA	TRUE	AluSx1	SINE	30
chr22	24731934	24731982	peak_51045	+	0	0	2	6	3	3	NR_103546	ncRNA	TRUE	L1MC4a	LINE	31
chr3	14455584	14455634	peak_53399	+	0	0	4	5	2	3	NR_103507	ncRNA	FALSE
chr7	148993702	148993749	peak_73375	+	0	0	1	9	1	3	NR_036573	ncRNA	FALSE
chr9	82333424	82333465	peak_77804	+	0	0	3	7	1	3	NR_104239	ncRNA	FALSE
chr12	54581918	54581964	peak_17487	-	0	0	2	7	1	3	NR_045039	ncRNA	FALSE
chr13	92006047	92006177	peak_21213	+	3	5	0	1	1	4	NR_027349,NR_027350	ncRNA	FALSE
chr14	74761713	74761768	peak_23302	-	0	0	2	5	3	3	NR_003256	ncRNA	FALSE
chr17	62771024	62771079	peak_34297	-	0	0	2	6	2	3	NR_026899	ncRNA	FALSE
chr2	27275336	27275373	peak_41893	+	0	0	3	6	1	3	NR_104246	ncRNA	FALSE
chr20	25657049	25657096	peak_47675	+	0	0	1	7	2	3	NR_126465	ncRNA	FALSE
chr3	53284269	53284318	peak_55243	-	0	0	4	5	1	3	NR_047580	ncRNA	FALSE
chr4	774992	775042	peak_58268	-	0	0	2	7	1	3	NR_036511,NR_036512	ncRNA	FALSE
chr4	53578679	53578714	peak_59371	+	0	0	3	6	1	3	NR_024031	ncRNA	FALSE
chr5	92888878	92888921	peak_63043	-	0	0	1	5	4	3	NR_021490,NR_021491,NR_109818,NR_109819,NR_109820,NR_109821,NR_109822,NR_109823,NR_109824,NR_109825	ncRNA	TRUE	AluSz6	SINE	43
chr5	176729244	176729314	peak_64896	-	0	0	3	6	1	3	NR_109789,NR_109790	ncRNA	FALSE
chr8	54805975	54806035	peak_74884	+	0	0	3	5	2	3	NR_104578,NR_104579	ncRNA	FALSE
chr8	128971207	128971281	peak_76135	+	0	0	1	7	2	3	NR_003367	ncRNA	FALSE
chr9	37166324	37166363	peak_77464	+	0	0	2	7	1	3	NR_110317	ncRNA	TRUE	AluSx3	SINE	39
chr9	100018884	100018920	peak_78381	+	0	0	3	4	3	3	NR_036526,NR_036527,NR_036528,NR_036529	ncRNA	FALSE
chr9	132391066	132391096	peak_79497	+	0	0	2	7	1	3	NR_104596	ncRNA	FALSE
chrX	41195556	41195617	peak_81030	+	0	0	1	8	1	3	NR_126093,NR_126094	ncRNA	FALSE
chr1	2322191	2322316	peak_344	-	0	0	3	5	1	3	NR_125361	ncRNA	TRUE	AluSx	SINE	125
chr1	42426889	42426946	peak_2583	-	0	0	3	5	1	3	NR_038261	ncRNA	FALSE
chr1	44325419	44325452	peak_2705	+	0	0	1	6	2	3	NR_073016,NR_073017,NR_073018,NR_073019,NR_073020,NR_073021,NR_073023	ncRNA	FALSE
chr1	44487241	44487298	peak_2737	-	0	0	3	4	2	3	NR_048549	ncRNA	FALSE
chr1	46812327	46812393	peak_2955	+	0	0	2	6	1	3	NR_045789,NR_045790,NR_045791	ncRNA	TRUE	AluSq	SINE	66
chr1	93639562	93639600	peak_4206	-	0	0	4	2	3	3	NR_030761	ncRNA	TRUE	AluSx3	SINE	38
chr1	93642723	93642773	peak_4207	-	0	0	2	4	3	3	NR_030761	ncRNA	FALSE
chr1	95536632	95536676	peak_4282	-	0	1	1	5	2	4	NR_131032	ncRNA	TRUE	MIR	SINE	44
chr1	155177298	155177342	peak_5461	-	0	0	2	5	2	3	NR_045553	ncRNA	FALSE
chr1	201110620	201110671	peak_6691	-	0	0	2	4	3	3	NR_109920,NR_109921	ncRNA	FALSE
chr11	18000948	18001000	peak_12898	-	0	0	1	5	3	3	NR_104040,NR_104041	ncRNA	FALSE
chr12	57625345	57625399	peak_17719	+	0	1	4	4	0	3	NR_029415,NR_029416,NR_029417,NR_048562	ncRNA	FALSE
chr14	65968445	65968485	peak_22924	+	0	0	4	4	1	3	NR_038167,NR_038170	ncRNA	FALSE
chr16	685527	685572	peak_27138	-	0	0	3	5	1	3	NR_109976,NR_109977,NR_109978,NR_109979	ncRNA	FALSE
chr17	1270849	1270892	peak_30875	-	0	0	2	5	2	3	NR_024058	ncRNA	FALSE
chr17	79534760	79534809	peak_35329	-	0	0	5	3	1	3	NR_130139	ncRNA	FALSE
chr19	50359224	50359277	peak_40735	+	0	0	3	5	1	3	NR_130963	ncRNA	FALSE
chr19	52709880	52709915	peak_40856	+	0	1	3	3	2	4	NR_033500	ncRNA	FALSE
chr2	15326675	15326725	peak_41554	-	0	0	1	6	2	3	NR_052013	ncRNA	FALSE
chr3	9857223	9857295	peak_53095	+	0	0	1	7	1	3	NR_037162	ncRNA	FALSE
chr3	128216479	128216545	peak_56733	+	0	0	1	7	1	3	NR_125398	ncRNA	FALSE
chr3	171076473	171076518	peak_57637	-	0	0	2	3	4	3	NR_027767	ncRNA	FALSE
chr4	2660366	2660427	peak_58570	+	0	0	2	5	2	3	NR_046335,NR_046336	ncRNA	FALSE
chr5	476091	476155	peak_61534	+	0	0	1	6	2	3	NR_125375	ncRNA	FALSE
chr5	175767893	175767929	peak_64805	+	0	0	4	4	1	3	NR_131772	ncRNA	TRUE	AluSx1	SINE	36
chr7	64300475	64300528	peak_70995	+	0	0	2	6	1	3	NR_073389	ncRNA	FALSE
chr7	148992651	148992750	peak_73372	+	0	0	2	5	2	3	NR_036573	ncRNA	FALSE
chr7	158440067	158440120	peak_73880	-	0	0	3	4	2	3	NR_104054	ncRNA	TRUE	MER20	DNA	46
chr1	52231125	52231193	peak_3085	+	3	1	1	1	2	5	NR_036662	ncRNA	FALSE
chr1	146735027	146735103	peak_4973	+	0	0	3	4	1	3	NR_046070	ncRNA	TRUE	AluJb	SINE	76
chr11	17973166	17973215	peak_12893	-	0	0	3	4	1	3	NR_104040,NR_104041	ncRNA	FALSE
chr11	57533706	57533735	peak_13592	+	0	0	1	6	1	3	NR_037646	ncRNA	FALSE
chr12	83964	84013	peak_16057	+	0	0	3	4	1	3	NR_130745	ncRNA	FALSE
chr12	49888414	49888461	peak_17166	+	0	0	3	4	1	3	NR_120663	ncRNA	FALSE
chr17	4092902	4092970	peak_31162	-	0	0	4	3	1	3	NR_047571	ncRNA	FALSE
chr17	41314437	41314501	peak_33106	-	0	0	2	4	2	3	NR_110868	ncRNA	TRUE	Harlequin-int	LTR	64
chr2	27277780	27277827	peak_41894	+	0	0	5	1	2	3	NR_104246	ncRNA	FALSE
chr22	35683846	35683919	peak_51622	+	0	0	2	5	1	3	NR_027780	ncRNA	TRUE	AluSp	SINE	73
chr3	32766566	32766621	peak_53819	+	0	0	5	2	1	3	NR_046352	ncRNA	TRUE	FLAM_C	SINE	55
chr3	119161401	119161444	peak_56350	-	0	0	5	2	1	3	NR_073506	ncRNA	FALSE
chr5	133336130	133336184	peak_63728	-	0	0	1	5	2	3	NR_036624,NR_036625	ncRNA	FALSE
chr7	130779703	130779767	peak_72800	-	0	0	3	4	1	3	NR_015431,NR_024153,NR_109850,NR_109851,NR_109852,NR_109853,NR_109854,NR_109855	ncRNA	FALSE
chr8	22881857	22881910	peak_74289	-	0	0	3	4	1	3	NR_027140	ncRNA	FALSE
chr9	6896227	6896268	peak_76884	+	0	0	2	5	1	3	NR_130707	ncRNA	FALSE
chrX	74498511	74498577	peak_81807	+	2	1	2	2	1	5	NR_030774	ncRNA	FALSE
chrX	152720766	152720850	peak_82892	-	0	1	5	1	1	4	NR_073156	ncRNA	FALSE
chrX	154002191	154002242	peak_83082	+	0	0	2	4	2	3	NR_110021,NR_110022,NR_110023	ncRNA	FALSE
chr1	247119071	247119120	peak_8458	-	0	0	1	5	1	3	NR_037892,NR_037894	ncRNA	FALSE
chr10	5690283	5690326	peak_8650	-	0	0	3	3	1	3	NR_024581,NR_037164	ncRNA	FALSE
chr10	70229258	70229331	peak_9871	-	0	0	1	5	1	3	NR_102264	ncRNA	TRUE	AluSp	SINE	73
chr10	70516747	70516796	peak_9901	+	0	0	4	2	1	3	NR_104262	ncRNA	FALSE
chr11	62622255	62622326	peak_13842	-	0	0	3	3	1	3	NR_003098	ncRNA	FALSE
chr11	67117530	67117576	peak_14376	+	1	0	4	2	0	3	NR_024469	ncRNA	TRUE	MIRb	SINE	46
chr11	71615404	71615452	peak_14662	-	0	0	1	5	1	3	NR_029192	ncRNA	TRUE	SATR2	Satellite	48
chr11	118870808	118870853	peak_15688	+	0	0	1	4	2	3	NR_104049,NR_104050,NR_104051	ncRNA	FALSE
chr11	125507094	125507153	peak_15881	+	0	0	3	3	1	3	NR_045204,NR_045205	ncRNA	FALSE
chr12	50467227	50467286	peak_17215	+	0	0	3	3	1	3	NR_046389	ncRNA	FALSE
chr13	20270858	20270904	peak_19871	-	0	0	3	3	1	3	NR_003272,NR_044998	ncRNA	FALSE
chr14	50080145	50080195	peak_22392	+	0	0	2	3	2	3	NR_037792,NR_037793	ncRNA	TRUE	AluSx	SINE	50
chr14	79798658	79798704	peak_23501	+	0	0	1	5	1	3	NR_073546,NR_073547	ncRNA	TRUE	L2b	LINE	11
chr16	31899702	31899751	peak_28938	+	0	0	1	5	1	3	NR_049749	ncRNA	FALSE
chr16	89760942	89760981	peak_30653	+	0	0	4	2	1	3	NR_027702,NR_027703	ncRNA	FALSE
chr17	36361911	36361966	peak_32726	-	0	0	3	3	1	3	NR_036750	ncRNA	FALSE
chr17	79828040	79828109	peak_35397	-	0	2	0	3	2	3	NR_125441	ncRNA	FALSE
chr18	20804265	20804313	peak_36061	+	0	0	3	1	3	3	NR_023359	ncRNA	FALSE
chr2	87280732	87280782	peak_43499	-	0	0	2	3	2	3	NR_026846	ncRNA	TRUE	AluY	SINE	36
chr2	114480144	114480195	peak_44039	-	0	0	3	3	1	3	NR_104470	ncRNA	FALSE
chr2	228215131	228215175	peak_46314	+	2	1	1	1	2	5	NR_102266	ncRNA	FALSE
chr20	47905416	47905456	peak_48577	+	0	0	2	3	2	3	NR_003604,NR_003605,NR_003606,NR_036658,NR_036659	ncRNA	FALSE
chr21	34928912	34928989	peak_49524	+	0	0	3	3	1	3	NR_103797	ncRNA	TRUE	AluSx3	SINE	77
chr22	41188442	41188494	peak_52180	-	0	0	2	4	1	3	NR_104235,NR_104236,NR_104237,NR_104238	ncRNA	FALSE
chr3	50140156	50140210	peak_54860	+	0	0	2	4	1	3	NR_036627	ncRNA	FALSE
chr3	171155396	171155428	peak_57641	-	0	0	4	2	1	3	NR_027767	ncRNA	FALSE
chr4	4666053	4666147	peak_58699	+	1	0	1	4	1	4	NR_037888	ncRNA	FALSE
chr5	131795592	131795623	peak_63661	+	0	0	2	4	1	3	NR_045116	ncRNA	FALSE
chr6	28364420	28364474	peak_66274	-	0	0	3	3	1	3	NR_028077	ncRNA	TRUE	AluSx	SINE	54
chr7	99924796	99924835	peak_72010	-	0	0	1	5	1	3	NR_003613	ncRNA	FALSE
chr8	128983270	128983313	peak_76137	+	2	1	1	2	1	5	NR_003367	ncRNA	TRUE	MER58A	DNA	43
chr9	95017579	95017627	peak_78079	-	0	0	1	5	1	3	NR_073446	ncRNA	FALSE
chr9	123203892	123203939	peak_78846	-	0	0	1	4	2	3	NR_073554,NR_073555,NR_073556,NR_073557,NR_073558	ncRNA	FALSE
chrX	73462572	73462613	peak_81778	-	0	0	2	2	3	3	NR_028379	ncRNA	TRUE	7SLRNA	srpRNA	41
chr1	2124847	2124906	peak_288	-	0	0	1	4	1	3	NR_046427	ncRNA	FALSE
chr1	28862950	28863002	peak_1809	+	0	0	1	3	2	3	NR_030725,NR_030726	ncRNA	FALSE
chr1	121114136	121114206	peak_4898	+	2	2	1	0	1	4	NR_120535	ncRNA	FALSE
chr1	182846220	182846269	peak_6429	+	0	0	2	3	1	3	NR_033302	ncRNA	FALSE
chr1	193004545	193004609	peak_6563	-	0	0	3	2	1	3	NR_037607	ncRNA	FALSE
chr10	123240974	123241005	peak_11643	-	0	0	2	3	1	3	NR_073009	ncRNA	FALSE
chr11	17918733	17918770	peak_12888	-	0	0	1	4	1	3	NR_104040,NR_104041	ncRNA	FALSE
chr11	86929547	86929585	peak_15127	+	2	1	1	1	1	5	NR_033149	ncRNA	FALSE
chr12	1239622	1239669	peak_16114	+	0	0	1	4	1	3	NR_027946,NR_027948,NR_027949	ncRNA	FALSE
chr12	50811089	50811127	peak_17242	+	0	0	2	3	1	3	NR_033200	ncRNA	TRUE	AluSg7	SINE	38
chr12	56207364	56207423	peak_17537	-	0	0	1	4	1	3	NR_026722,NR_026723	ncRNA	TRUE	AluSp	SINE	59
chr12	92522733	92522764	peak_18261	-	0	0	2	3	1	3	NR_046159,NR_046160	ncRNA	FALSE
chr13	100283507	100283545	peak_21496	+	0	0	1	3	2	3	NR_104592	ncRNA	TRUE	AluJb	SINE	38
chr14	79769729	79769782	peak_23498	+	0	0	3	2	1	3	NR_073546,NR_073547	ncRNA	FALSE
chr14	79841964	79841991	peak_23504	+	0	0	3	2	1	3	NR_073546,NR_073547	ncRNA	FALSE
chr15	75335324	75335371	peak_26008	+	0	0	1	4	1	3	NR_125369	ncRNA	FALSE
chr16	30022086	30022138	peak_28703	-	0	0	2	3	1	3	NR_104089,NR_104090	ncRNA	FALSE
chr16	89753893	89753950	peak_30648	+	0	0	3	2	1	3	NR_027702,NR_027703	ncRNA	FALSE
chr17	4615736	4615780	peak_31214	+	0	0	1	4	1	3	NR_047516	ncRNA	FALSE
chr17	15419503	15419560	peak_31707	-	0	0	1	4	1	3	NR_037924	ncRNA	FALSE
chr17	16344760	16344850	peak_31769	+	1	0	2	2	1	4	NR_027158,NR_027159,NR_027160,NR_027161,NR_027162,NR_027163,NR_027164,NR_027165,NR_027166,NR_027167,NR_027168,NR_027169,NR_027170,NR_027171,NR_027172,NR_027173,NR_027174,NR_027175,NR_027176,NR_027177,NR_027178,NR_027667,NR_045021,NR_045022,NR_045023,NR_045025,NR_045027,NR_045028,NR_045029	ncRNA	FALSE
chr17	33444225	33444276	peak_32596	-	0	0	2	3	1	3	NR_037711,NR_037712,NR_037714	ncRNA	FALSE
chr17	79531952	79531985	peak_35326	-	0	0	1	4	1	3	NR_130139,NR_130140	ncRNA	FALSE
chr17	80212805	80212894	peak_35564	-	0	0	1	4	1	3	NR_110578	ncRNA	FALSE
chr17	80681476	80681550	peak_35657	+	0	0	3	2	1	3	NR_046408	ncRNA	TRUE	(TG)n	Simple_repeat	63
chr19	5667619	5667691	peak_37903	+	0	0	3	2	1	3	NR_037699	ncRNA	FALSE
chr19	46141991	46142040	peak_40247	-	0	0	3	2	1	3	NR_034098	ncRNA	FALSE
chr19	48738869	48738916	peak_40501	-	0	0	2	2	2	3	NR_033678,NR_033679,NR_033680	ncRNA	TRUE	AluJr	SINE	47
chr2	15520423	15520479	peak_41557	-	0	0	1	4	1	3	NR_052013	ncRNA	TRUE	FLAM_C	SINE	56
chr2	15674571	15674630	peak_41568	-	0	0	3	2	1	3	NR_052013	ncRNA	FALSE
chr2	97279618	97279676	peak_43598	-	0	0	2	3	1	3	NR_047653,NR_047654,NR_047655,NR_047656,NR_047657,NR_047658	ncRNA	FALSE
chr2	179429844	179429883	peak_45366	+	0	0	3	2	1	3	NR_031666,NR_038271,NR_038272	ncRNA	FALSE
chr2	215608354	215608419	peak_46003	-	0	0	3	2	1	3	NR_104212,NR_104215,NR_104216	ncRNA	TRUE	AluSg	SINE	65
[truncated: 1,544 more rows]
