# Supplementary material for: XPO5 promotes primary miRNA processing independently of RanGTP
Source: Nat Commun. 2020 Apr 15;11:1845. doi: 10.1038/s41467-020-15598-x (PMC7160132; doi:10.1038/s41467-020-15598-x)
Supplement: Supplementary file 7 — Supplementary Data 3 [file 41467_2020_15598_MOESM7_ESM.xlsx]

## Sheet: miRNA_norm_counts_xpo5
Supplementary Data 3. smRNA-seq of XPO5 control and cKO epidermal cells
miRNA_id	source	log2_fold_change	ctrl_1_normalized	ctrl_2_normalized	ko_1_normalized	ko_2_normalized	ctrl_1_counts	ko_1_counts	ctrl_2_counts	ko_2_counts
mmu-miR-203-3p	miRNA	-3.63423	3381.41	692.699	209.601	118.51	402388	64138	813229	267951
mmu-miR-141-3p	miRNA	-3.85201	780.647	88.6499	32.5882	27.6121	92897	9972	104075	62431
mmu-miR-200a-3p	miRNA	-4.99771	590.008	52.7325	13.8987	6.21893	70211	4253	61908	14061
mmu-miR-96-5p	miRNA	-3.77119	583.101	31.1252	29.683	15.3038	69389	9083	36541	34602
mmu-miR-23a-3p	miRNA	-3.10537	579.134	95.6082	52.5588	25.8434	68917	16083	112244	58432
mmu-miR-200b-3p	miRNA	-3.89965	385.697	50.3203	15.2712	13.9429	45898	4673	59076	31525
mmu-miR-23b-3p	miRNA	-4.30171	374.765	50.4089	15.598	5.96064	44597	4773	59180	13477
mmu-let-7b-5p	miRNA	-4.23922	280.966	24.937	13.8137	2.3839	33435	4227	29276	5390
mmu-miR-30e-5p	miRNA	-3.31494	272.748	35.1201	21.6732	9.26316	32457	6632	41231	20944
mmu-miR-27a-3p	miRNA	-2.14066	262.765	112.044	33.9935	51.0044	31269	10402	131540	115321
mmu-let-7g-5p	miRNA	-3.82601	232.412	34.0784	13.7908	4.99956	27657	4220	40008	11304
mmu-let-7i-5p	miRNA	-2.97642	225.092	32.6167	20.8333	11.9111	26786	6375	38292	26931
mmu-miR-30a-5p	miRNA	-3.51272	224.891	22.1601	15.2418	6.40292	26762	4664	26016	14477
mmu-miR-200c-3p	miRNA	-5.04238	213.235	28.368	4.29085	3.04069	25375	1313	33304	6875
mmu-miR-182-5p	miRNA	-4.54612	207.723	21.7538	7.1732	2.64927	24719	2195	25539	5990
mmu-miR-301a-3p	miRNA	-2.88464	175.395	14.178	19.0686	6.60062	20872	5835	16645	14924
mmu-miR-181c-5p	miRNA	-4.80885	152.437	11.0843	4.33333	1.50066	18140	1326	13013	3393
mmu-miR-21a-5p	miRNA	-1.30883	148.134	19.655	45.4085	22.3193	17628	13895	23075	50464
mmu-miR-26b-5p	miRNA	-2.84698	143.723	18.8015	14.8922	7.69659	17103	4557	22073	17402
mmu-miR-10a-5p	miRNA	-2.71104	136.454	21.4514	13.4771	10.6382	16238	4124	25184	24053
mmu-miR-93-5p	miRNA	-4.10815	132.824	15.9208	6.53268	2.09244	15806	1999	18691	4731
mmu-miR-27b-3p	miRNA	-2.5644	128.227	93.3995	14.1373	23.3308	15259	4326	109651	52751
mmu-miR-148a-3p	miRNA	-3.4673	126.555	21.4617	8.05556	5.32729	15060	2465	25196	12045
mmu-miR-15a-5p	miRNA	-2.76491	124.076	11.9072	15.3595	4.64662	14765	4700	13979	10506
mmu-miR-130a-3p	miRNA	-3.24167	122.706	13.4693	10.4085	3.98806	14602	3185	15813	9017
mmu-miR-99a-5p	miRNA	-2.3723	109.723	16.3986	10.9673	13.3914	13057	3356	19252	30278
mmu-miR-429-3p	miRNA	-4.69905	107.748	18.2947	2.12092	2.73153	12822	649	21478	6176
mmu-miR-181d-5p	miRNA	-4.9257	93.2857	7.78535	2.37582	0.94958	11101	727	9140	2147
mmu-miR-34a-5p	miRNA	-3.70218	83.3361	18.4497	5.46732	2.35294	9917	1673	21660	5320
mmu-miR-106b-5p	miRNA	-4.04788	72.7143	17.3288	3.85621	1.58779	8653	1180	20344	3590
mmu-miR-342-3p	miRNA	-0.962409	72.521	8.06218	27.0098	14.3454	8630	8265	9465	32435
mmu-miR-221-3p	miRNA	-4.43431	70.7983	8.22317	2.85621	0.798762	8425	874	9654	1806
mmu-miR-30b-5p	miRNA	-2.35545	70.5966	20.6899	11.7026	6.13534	8401	3581	24290	13872
mmu-miR-125a-5p	miRNA	-3.33583	70.5378	13.368	5.12745	3.18266	8394	1569	15694	7196
mmu-miR-25-3p	miRNA	-2.7589	63.9916	16.6474	7.47059	4.44272	7615	2286	19544	10045
mmu-miR-142a-3p	miRNA	-0.526443	61.9664	6.86286	36.5752	11.2105	7374	11192	8057	25347
mmu-let-7f-5p	miRNA	-4.26716	57.605	2.45826	2.67974	0.439628	6855	820	2886	994
mmu-miR-203-5p	miRNA	-3.99123	57.0672	8.15673	3.18627	0.915082	6791	975	9576	2069
mmu-let-7e-5p	miRNA	-3.58187	56.7227	7.12606	2.70588	2.62627	6750	828	8366	5938
mmu-miR-378a-3p	miRNA	-1.99319	53.3445	10.0332	5.91503	10.0044	6348	1810	11779	22620
mmu-miR-15b-5p	miRNA	-2.98391	50.6891	9.4983	5.33007	2.27775	6032	1631	11151	5150
mmu-miR-98-5p	miRNA	-3.96337	40.7059	7.28961	2.4183	0.658558	4844	740	8558	1489
mmu-miR-193b-3p	miRNA	-4.3886	40.2185	12.3152	1.14052	1.36754	4786	349	14458	3092
mmu-miR-31-5p	miRNA	-1.51029	37.6218	5.03407	11.3039	3.67006	4477	3459	5910	8298
mmu-miR-210-3p	miRNA	-3.48842	35.4454	10.994	2.61765	1.52012	4218	801	12907	3437
mmu-miR-375-3p	miRNA	-5.82681	34.1681	10.5213	0.362745	0.424591	4066	111	12352	960
mmu-miR-320-3p	miRNA	-1.12261	33.6807	4.83646	12.6046	5.08492	4008	3857	5678	11497
mmu-miR-22-3p	miRNA	-2.41463	33	8.11755	5.52288	2.18885	3927	1690	9530	4949
mmu-miR-183-5p	miRNA	-4.36255	31.8235	2.3322	1.08497	0.575409	3787	332	2738	1301
mmu-miR-101b-3p	miRNA	-3.32084	31.7479	4.23169	2.84967	0.750995	3778	872	4968	1698
mmu-miR-451a	miRNA	0.0872163	31.3361	4.11158	31.5458	6.11101	3729	9653	4827	13817
mmu-miR-107-3p	miRNA	-5.33405	31.2521	2.84327	0.673203	0.172048	3719	206	3338	389
mmu-miR-222-3p	miRNA	-3.16409	31.0924	3.87223	2.97059	0.930119	3700	909	4546	2103
mmu-miR-708-5p	miRNA	-3.3947	28.6891	4.10903	2.56209	0.556391	3414	784	4824	1258
mmu-miR-32-5p	miRNA	-2.36115	26.3277	11.3458	3.14379	4.18885	3133	962	13320	9471
mmu-miR-16-5p	miRNA	-2.59719	24.3866	1.41908	3.37255	0.892083	2902	1032	1666	2017
mmu-miR-148b-3p	miRNA	-3.38915	22.9412	2.74702	1.45098	1.00088	2730	444	3225	2263
mmu-miR-484	miRNA	-0.732543	22.8235	11.368	6.70261	13.8753	2716	2051	13346	31372
mmu-let-7a-5p	miRNA	-4.38762	21.7143	1.23509	0.839869	0.256524	2584	257	1450	580
mmu-miR-24-2-5p	miRNA	-2.85656	20.4958	4.4293	2.28431	1.15701	2439	699	5200	2616
mmu-miR-190a-5p	miRNA	-4.24422	20.0924	0.651618	0.973856	0.120743	2391	298	765	273
mmu-miR-652-3p	miRNA	-3.03392	19.5798	3.85434	2.0098	0.851393	2330	615	4525	1925
mmu-miR-195a-5p	miRNA	-2.78828	18.042	1.81772	2.3366	0.538257	2147	715	2134	1217
mmu-miR-31-3p	miRNA	-1.52051	17.8992	2.29472	4.93137	2.10747	2130	1509	2694	4765
mmu-miR-362-5p	miRNA	-3.21755	16.563	1.33646	1.43464	0.489606	1971	439	1569	1107
mmu-miR-193a-3p	miRNA	-2.65655	16.4874	5.38842	1.57516	1.89429	1962	482	6326	4283
mmu-miR-374b-5p	miRNA	-2.86295	15.8908	3.18825	1.95425	0.668288	1891	598	3743	1511
mmu-miR-186-5p	miRNA	-3.00881	15.2689	1.89012	1.68954	0.442282	1817	517	2219	1000
mmu-let-7c-5p	miRNA	-4.39868	14.6723	0.948041	0.591503	0.149049	1746	181	1113	337
mmu-miR-146a-5p	miRNA	-0.43969	14.2689	0.944634	9.21242	2.00442	1698	2819	1109	4532
mmu-miR-26a-5p	miRNA	-3.70266	13.8403	0.984668	0.751634	0.386997	1647	230	1156	875
mmu-miR-501-3p	miRNA	-2.54563	13.6891	1.41993	1.78105	0.806723	1629	545	1667	1824
mmu-miR-30a-3p	miRNA	-3.28077	13.4202	1.36116	1.12418	0.396727	1597	344	1598	897
mmu-miR-423-3p	miRNA	-1.62314	12.4958	1.54089	3.61111	0.945599	1487	1105	1809	2138
mmu-miR-142a-5p	miRNA	0.555806	10.8908	3.15503	10.3464	10.3008	1296	3166	3704	23290
mmu-miR-33-5p	miRNA	-2.44492	10.3025	7.46167	1.08824	2.17426	1226	333	8760	4916
mmu-miR-340-5p	miRNA	-2.74533	10.2941	3.31942	1.31373	0.716497	1225	402	3897	1620
mmu-miR-500-3p	miRNA	-3.43766	8.84034	1.46167	0.669935	0.280849	1052	205	1716	635
mmu-miR-152-3p	miRNA	-1.98307	8.78151	1.78535	1.75163	0.921274	1045	536	2096	2083
mmu-miR-99b-5p	miRNA	-2.37434	8.59664	1.63203	0.885621	1.08713	1023	271	1916	2458
mmu-miR-361-5p	miRNA	-3.44638	8.13445	1.5724	0.607843	0.282618	968	186	1846	639
mmu-miR-24-1-5p	miRNA	-2.82124	8.09244	0.623509	0.918301	0.314905	963	281	732	712
mmu-miR-30e-3p	miRNA	-2.82933	8.05042	1.31005	0.905229	0.411765	958	277	1538	931
mmu-miR-185-5p	miRNA	-3.39241	7.88235	1.5971	0.673203	0.229544	938	206	1875	519
mmu-miR-362-3p	miRNA	-2.66223	7.87395	1.81687	0.944444	0.586466	937	289	2133	1326
mmu-miR-211-5p	miRNA	0.218587	7.52101	2.62095	9.01961	2.78151	895	2760	3077	6289
mmu-miR-423-5p	miRNA	-2.13082	7.27731	0.876491	1.47386	0.387881	866	451	1029	877
mmu-miR-181b-5p	miRNA	-3.80752	7.2521	0.366269	0.464052	0.0800531	863	142	430	181
mmu-miR-744-5p	miRNA	-3.91316	7.0084	2.44804	0.346405	0.281291	834	106	2874	636
mmu-miR-28a-5p	miRNA	-3.10496	6.97479	1.99063	0.689542	0.352499	830	211	2337	797
mmu-miR-19b-3p	miRNA	-3.03873	6.86555	0.375639	0.72549	0.155683	817	222	441	352
mmu-miR-10b-5p	miRNA	-2.41497	6.57983	1.37905	0.75817	0.734188	783	232	1619	1660
mmu-miR-100-5p	miRNA	-2.33258	6.36975	2.41227	0.588235	1.15524	758	180	2832	2612
mmu-miR-151-5p	miRNA	-1.84074	6.21008	2.61158	1.04575	1.41707	739	320	3066	3204
mmu-miR-455-5p	miRNA	-3.6681	6.14286	1.2138	0.382353	0.196373	731	117	1425	444
mmu-miR-223-3p	miRNA	-0.63274	6.05042	1.74532	2.94118	2.08669	720	900	2049	4718
mmu-miR-149-5p	miRNA	-3.83141	5.98319	2.19506	0.310458	0.264042	712	95	2577	597
mmu-miR-127-3p	miRNA	0.38175	5.84034	2.02044	6.08497	4.15701	695	1862	2372	9399
mmu-miR-298-5p	miRNA	-3.59394	5.84034	2.36627	0.45098	0.22866	695	138	2778	517
mmu-miR-136-5p	miRNA	0.318247	5.63025	0.463373	5.5817	2.01592	670	1708	544	4558
mmu-miR-29a-3p	miRNA	-0.406834	5.62185	0.846678	2.89542	1.98364	669	886	994	4485
mmu-miR-141-5p	miRNA	-3.52457	5.44538	0.582624	0.372549	0.151261	648	114	684	342
mmu-miR-324-5p	miRNA	-2.50349	5.34454	0.907155	0.846405	0.256081	636	259	1065	579
mmu-miR-194-5p	miRNA	-3.80822	5.2605	0.272572	0.277778	0.117205	626	85	320	265
mmu-miR-140-3p	miRNA	-1.93045	5.08403	0.950596	1.01307	0.570102	605	310	1116	1289
mmu-miR-345-5p	miRNA	-2.79342	5.05882	3.33646	0.529412	0.681557	602	162	3917	1541
mmu-miR-674-5p	miRNA	-2.10102	5	0.876491	1.10131	0.268465	595	337	1029	607
mmu-miR-125b-2-3p	miRNA	-1.89435	4.87395	0.915673	0.993464	0.56391	580	304	1075	1275
mmu-miR-140-5p	miRNA	-2.3105	4.81513	0.722317	0.839869	0.276426	573	257	848	625
mmu-miR-330-5p	miRNA	-2.42912	4.68908	0.58092	0.751634	0.226891	558	230	682	513
mmu-miR-532-5p	miRNA	-2.11463	4.63866	0.936968	0.973856	0.313578	552	298	1100	709
mmu-miR-335-5p	miRNA	-0.333583	4.60504	0.620954	3.49346	0.653693	548	1069	729	1478
mmu-miR-138-5p	miRNA	-1.64912	4.15966	0.251278	1.18301	0.223352	495	362	295	505
mmu-miR-130b-3p	miRNA	-2.12568	4.09244	0.687394	0.826797	0.268465	487	253	807	607
mmu-miR-872-5p	miRNA	-3.2462	3.95798	1.29131	0.343137	0.210084	471	105	1516	475
mmu-miR-497a-5p	miRNA	-2.82836	3.80672	0.559625	0.486928	0.12782	453	149	657	289
mmu-miR-224-5p	miRNA	-3.50408	3.78151	0.376491	0.29085	0.0756303	450	89	442	171
mmu-miR-29c-3p	miRNA	-0.931293	3.58824	0.470187	1.57843	0.549757	427	483	552	1243
mmu-miR-455-3p	miRNA	-3.85931	3.57143	0.798126	0.199346	0.101725	425	61	937	230
mmu-let-7i-3p	miRNA	-3.49151	3.54622	1.41141	0.232026	0.208757	422	71	1657	472
mmu-miR-296-3p	miRNA	-3.31485	3.4958	1.023	0.316993	0.137107	416	97	1201	310
mmu-miR-28a-3p	miRNA	-3.31159	3.47059	0.666951	0.287582	0.129146	413	88	783	292
mmu-miR-187-3p	miRNA	-3.24242	3.31933	0.564736	0.310458	0.0999558	395	95	663	226
mmu-miR-421-3p	miRNA	-3.48769	3.18487	0.443782	0.238562	0.0849182	379	73	521	192
mmu-miR-99b-3p	miRNA	-2.84449	3.10924	0.327939	0.352941	0.125608	370	108	385	284
mmu-miR-296-5p	miRNA	-2.76373	3.10084	1.46252	0.405229	0.266696	369	124	1717	603
mmu-miR-322-5p	miRNA	-0.832639	3.04202	2.0494	1.7549	1.10394	362	537	2406	2496
mmu-miR-301b-3p	miRNA	-1.33374	2.90756	0.445486	0.947712	0.382574	346	290	523	865
mmu-miR-196b-5p	miRNA	-1.97194	2.87395	0.367121	0.411765	0.414418	342	126	431	937
mmu-miR-350-3p	miRNA	-1.63638	2.76471	0.362862	0.761438	0.244582	329	233	426	553
mmu-miR-192-5p	miRNA	-2.0681	2.65546	0.876491	0.356209	0.486068	316	109	1029	1099
mmu-miR-582-5p	miRNA	-2.30816	2.59664	0.59029	0.486928	0.156568	309	149	693	354
mmu-miR-151-3p	miRNA	-1.79619	2.57143	0.592845	0.529412	0.38169	306	162	696	863
mmu-miR-107-5p	miRNA	-4.37694	2.56303	0.149915	0.111111	0.0194604	305	34	176	44
mmu-miR-143-3p	miRNA	1.68205	2.39496	1.56644	3.84641	8.8651	285	1177	1839	20044
mmu-miR-92a-3p	miRNA	1.55373	2.37815	0.53833	5.69608	2.86599	283	1743	632	6480
mmu-miR-145a-5p	miRNA	1.52912	2.33613	0.749574	2.14052	6.76515	278	655	880	15296
mmu-miR-181c-3p	miRNA	-3.67868	2.19328	1.27598	0.130719	0.140203	261	40	1498	317
mmu-miR-125b-5p	miRNA	-1.45855	2.15966	0.229131	0.640523	0.22866	257	196	269	517
mmu-miR-93-3p	miRNA	-4.38455	1.96639	0.376491	0.0555556	0.0566121	234	17	442	128
mmu-miR-700-5p	miRNA	-0.541344	1.94958	0.249574	0.996732	0.514374	232	305	293	1163
mmu-miR-199b-5p	miRNA	0.449894	1.89916	0.665247	2.62092	0.881911	226	802	781	1994
mmu-miR-126a-3p	miRNA	-0.407404	1.77311	0.665247	1.30065	0.537815	211	398	781	1216
mmu-miR-340-3p	miRNA	-3.13479	1.76471	0.459966	0.156863	0.0964175	210	48	540	218
mmu-miR-339-5p	miRNA	-3.25892	1.70588	0.599659	0.130719	0.110128	203	40	704	249
mmu-miR-200b-5p	miRNA	-4.09645	1.66387	0.367973	0.0718954	0.0468819	198	22	432	106
mmu-miR-708-3p	miRNA	-2.79091	1.64706	0.301533	0.232026	0.0495356	196	71	354	112
mmu-miR-188-5p	miRNA	-2.3641	1.63866	0.402044	0.287582	0.108801	195	88	472	246
mmu-miR-324-3p	miRNA	-3.08	1.63025	0.53833	0.166667	0.0897833	194	51	632	203
mmu-miR-16-2-3p	miRNA	-2.38214	1.59664	0.293867	0.251634	0.111013	190	77	345	251
mmu-miR-1981-5p	miRNA	-3.11221	1.59664	0.125213	0.169935	0.0291906	190	52	147	66
mmu-miR-872-3p	miRNA	-3.17056	1.52101	0.374787	0.160131	0.0504202	181	49	440	114
mmu-miR-22-5p	miRNA	-2.64883	1.41176	0.29983	0.218954	0.0539584	168	67	352	122
mmu-miR-183-3p	miRNA	-4.58767	1.40336	0.435264	0.0326797	0.0437859	167	10	511	99
mmu-miR-330-3p	miRNA	-2.4457	1.32773	0.303237	0.20915	0.0902256	158	64	356	204
mmu-miR-34a-3p	miRNA	-3.60138	1.31092	0.229131	0.0915033	0.0353826	156	28	269	80
mmu-miR-361-3p	miRNA	-3.81988	1.30252	0.144804	0.0816993	0.0207873	155	25	170	47
mmu-miR-27b-5p	miRNA	-3.25523	1.29412	0.166099	0.124183	0.0287483	154	38	195	65
mmu-miR-106b-3p	miRNA	-3.41314	1.2605	0.711244	0.0882353	0.0968598	150	27	835	219
mmu-miR-15b-3p	miRNA	-1.85435	1.2605	0.357751	0.267974	0.179567	150	82	420	406
mmu-miR-503-5p	miRNA	-0.637423	1.2521	0.507666	0.872549	0.258735	149	267	596	585
mmu-miR-671-5p	miRNA	-2.23756	1.2521	0.27598	0.232026	0.0919947	149	71	324	208
mmu-miR-221-5p	miRNA	-4.32699	1.21849	0.0494037	0.0490196	0.014153	145	15	58	32
mmu-miR-615-3p	miRNA	-3.97207	1.21849	0.477002	0.0359477	0.072092	145	11	560	163
mmu-miR-342-5p	miRNA	-1.82465	1.21008	0.240204	0.316993	0.092437	144	97	282	209
mmu-miR-483-5p	miRNA	-1.94927	1.13445	0.31431	0.287582	0.0875719	135	88	369	198
mmu-miR-33-3p	miRNA	-3.13341	1.12605	0.284497	0.104575	0.0561698	134	32	334	127
mmu-miR-338-3p	miRNA	0.935654	1.12605	0.072402	1.88235	0.409996	134	576	85	927
mmu-miR-501-5p	miRNA	-2.90536	1.12605	0.262351	0.117647	0.0676692	134	36	308	153
mmu-miR-351-5p	miRNA	-0.726936	1.08403	1.17888	0.683007	0.684211	129	209	1384	1547
mmu-let-7g-3p	miRNA	-3.99561	1.07563	0.303237	0.0457516	0.04069	128	14	356	92
mmu-miR-148b-5p	miRNA	-3.22894	1.07563	0.0817717	0.0849673	0.0384785	128	26	96	87
mmu-miR-30c-5p	miRNA	-3.81301	1.05882	0.0749574	0.0620915	0.0185759	126	19	88	42
mmu-miR-328-3p	miRNA	-2.11459	1.05042	0.268313	0.147059	0.157452	125	45	315	356
mmu-miR-103-2-5p	miRNA	-3.33244	1.03361	0.0519591	0.0980392	0.00973021	123	30	61	22
mmu-miR-126a-5p	miRNA	-0.266419	1.02521	0.586882	0.784314	0.555949	122	240	689	1257
mmu-miR-181a-1-3p	miRNA	-2.03878	1.01681	0.270869	0.189542	0.123839	121	58	318	280
mmu-miR-378a-5p	miRNA	-2.26073	1	0.392675	0.160131	0.130473	119	49	461	295
mmu-miR-381-3p	miRNA	-0.21665	0.97479	0.300681	0.728758	0.368863	116	223	353	834
mmu-miR-7a-1-3p	miRNA	-2.47707	0.941176	0.241908	0.163399	0.0490933	112	50	284	111
mmu-miR-106a-5p	miRNA	-2.0382	0.890756	0.0809199	0.20915	0.0274215	106	64	95	62
mmu-miR-495-3p	miRNA	-0.435634	0.87395	0.267462	0.614379	0.229544	104	188	314	519
mmu-miR-214-3p	miRNA	1.18345	0.857143	0.435264	1.31699	1.61831	102	403	511	3659
mmu-miR-128-3p	miRNA	-2.86092	0.823529	0.117547	0.0915033	0.0380363	98	28	138	86
mmu-miR-541-5p	miRNA	-0.333599	0.815126	0.191652	0.591503	0.20743	97	181	225	469
mmu-miR-15a-3p	miRNA	-1.96168	0.806723	0.135434	0.150327	0.0915524	96	46	159	207
mmu-miR-29b-3p	miRNA	-1.59452	0.798319	0.0204429	0.235294	0.0358249	95	72	24	81
mmu-miR-542-3p	miRNA	-0.895358	0.764706	0.27598	0.411765	0.147722	91	126	324	334
mmu-miR-99a-3p	miRNA	-2.78286	0.764706	0.180579	0.0718954	0.0654578	91	22	212	148
mmu-miR-10a-3p	miRNA	-2.54212	0.756303	0.15247	0.124183	0.0318443	90	38	179	72
mmu-miR-103-3p	miRNA	-4.21312	0.731092	0.0340716	0.0359477	0.00530739	87	11	40	12
mmu-miR-200a-5p	miRNA	-5.53284	0.714286	0.108177	0.00980392	0.00796108	85	3	127	18
mmu-miR-877-5p	miRNA	-3.89434	0.714286	0.108177	0.0424837	0.0128262	85	13	127	29
mmu-miR-1249-3p	miRNA	-2.47309	0.705882	0.339012	0.0882353	0.0999558	84	27	398	226
mmu-miR-196a-5p	miRNA	-0.805639	0.705882	0.048552	0.385621	0.0459973	84	118	57	104
mmu-miR-27a-5p	miRNA	-2.55686	0.705882	0.0562181	0.107843	0.0216718	84	33	66	49
mmu-miR-144-3p	miRNA	2.42817	0.680672	0.740204	1.99673	5.6506	81	611	869	12776
mmu-miR-434-3p	miRNA	-0.276965	0.672269	0.385009	0.428105	0.444494	80	131	452	1005
mmu-miR-150-5p	miRNA	0.251024	0.663866	0.278535	0.434641	0.686864	79	133	327	1553
mmu-miR-210-5p	miRNA	-2.68842	0.630252	0.245315	0.0849673	0.0508625	75	26	288	115
mmu-miR-376a-3p	miRNA	0.25052	0.596639	0.320273	0.74183	0.348961	71	227	376	789
mmu-miR-676-3p	miRNA	-4.76524	0.596639	0.502555	0.00326797	0.0371517	71	1	590	84
mmu-let-7j	miRNA	-3.40481	0.588235	0.0425894	0.0392157	0.020345	70	12	50	46
mmu-miR-137-3p	miRNA	-0.11336	0.571429	0.0255537	0.477124	0.0747457	68	146	30	169
mmu-miR-300-3p	miRNA	-0.13317	0.571429	0.214651	0.46732	0.249447	68	143	252	564
mmu-miR-379-5p	miRNA	0.853312	0.571429	0.264906	0.800654	0.710305	68	245	311	1606
mmu-miR-186-3p	miRNA	-2.55994	0.563025	0.0689949	0.0784314	0.0287483	67	24	81	65
mmu-miR-136-3p	miRNA	0.534377	0.554622	0.203578	0.754902	0.343211	66	231	239	776
mmu-miR-218-5p	miRNA	-3.31542	0.546218	0.0264055	0.0424837	0.0150376	65	13	31	34
mmu-miR-382-5p	miRNA	-0.354782	0.537815	0.0851789	0.382353	0.104821	64	117	100	237
mmu-miR-127-5p	miRNA	-0.506676	0.521008	0.108177	0.330065	0.112782	62	101	127	255
mmu-miR-3102-3p	miRNA	-3.37609	0.487395	0.0741056	0.0359477	0.0181336	58	11	87	41
mmu-miR-7a-5p	miRNA	-2.85325	0.478992	0.0195911	0.0588235	0.0101725	57	18	23	23
mmu-miR-676-5p	miRNA	-3.66088	0.470588	0.132027	0.0228758	0.0247678	56	7	155	56
mmu-miR-329-3p	miRNA	0.223165	0.462185	0.154174	0.434641	0.28483	55	133	181	644
mmu-let-7f-1-3p	miRNA	-3.11444	0.453782	0.165247	0.0555556	0.0159222	54	17	194	36
mmu-let-7f-2-3p	miRNA	-5.04157	0.436975	0.162692	0.00980392	0.00840336	52	3	191	19
mmu-miR-16-1-3p	miRNA	-0.320189	0.436975	0.0596252	0.313725	0.0840336	52	96	70	190
mmu-miR-20b-5p	miRNA	-0.739071	0.436975	0.0289608	0.245098	0.0340557	52	75	34	77
mmu-miR-322-3p	miRNA	-1.02138	0.436975	0.401193	0.173203	0.239717	52	53	471	542
mmu-miR-1b-3p	miRNA	-2.64644	0.428571	0.0178876	0.0522876	0.0190181	51	16	21	43
mmu-miR-98-3p	miRNA	-3.14597	0.428571	0.238501	0.0620915	0.0132685	51	19	280	30
mmu-miR-10b-3p	miRNA	-2.67493	0.403361	0.11414	0.0522876	0.0287483	48	16	134	65
mmu-miR-411-5p	miRNA	0.232413	0.403361	0.113288	0.372549	0.23441	48	114	133	530
mmu-miR-326-3p	miRNA	-1.97748	0.394958	0.141397	0.0163399	0.119858	47	5	166	271
mmu-miR-193a-5p	miRNA	-2.23033	0.386555	0.0732538	0.0718954	0.0260946	46	22	86	59
mmu-miR-204-5p	miRNA	-0.957984	0.378151	0.16184	0.147059	0.130916	45	45	190	296
mmu-miR-532-3p	miRNA	-2.61223	0.369748	0.291312	0.0457516	0.0623618	44	14	342	141
mmu-miR-494-3p	miRNA	0.316339	0.361345	0.044293	0.411765	0.0933215	43	126	52	211
mmu-miR-434-5p	miRNA	-0.0589387	0.352941	0.134583	0.245098	0.22291	42	75	158	504
mmu-miR-190b-5p	miRNA	-2.01978	0.344538	0.0391823	0.0751634	0.0194604	41	23	46	44
mmu-miR-331-3p	miRNA	-2.01519	0.344538	0.322828	0.0359477	0.129146	41	11	379	292
mmu-miR-431-5p	miRNA	0.135705	0.344538	0.270017	0.30719	0.367979	41	94	317	832
mmu-miR-32-3p	miRNA	-3.21503	0.336134	0.0741056	0.0326797	0.0114993	40	10	87	26
mmu-miR-505-5p	miRNA	-2.61006	0.327731	0.0255537	0.0490196	0.00884564	39	15	30	20
mmu-miR-337-3p	miRNA	0.149929	0.319328	0.108177	0.339869	0.134454	38	104	127	304
mmu-miR-467e-5p	miRNA	-1.59582	0.319328	0.0826235	0.0980392	0.0349403	38	30	97	79
mmu-miR-487b-3p	miRNA	-0.666941	0.319328	0.0945486	0.179739	0.0809376	38	55	111	183
mmu-miR-5099	miRNA	0.626902	0.319328	0.0127768	0.48366	0.0291906	38	148	15	66
mmu-miR-92b-3p	miRNA	-2.55217	0.319328	0.0647359	0.0424837	0.0229987	38	13	76	52
mmu-miR-345-3p	miRNA	-2.48737	0.302521	0.474446	0.0359477	0.102609	36	11	557	232
mmu-miR-652-5p	miRNA	-3.49176	0.302521	0.0264055	0.0261438	0.00309598	36	8	31	7
mmu-miR-154-5p	miRNA	-0.0802211	0.294118	0.112436	0.264706	0.119858	35	81	132	271
mmu-miR-1843b-5p	miRNA	-3.51267	0.294118	0.0741056	0.0163399	0.0159222	35	5	87	36
mmu-miR-744-3p	miRNA	-4.27909	0.294118	0.196763	0.00980392	0.0154799	35	3	231	35
mmu-miR-139-5p	miRNA	-0.902188	0.285714	0.0809199	0.130719	0.0654578	34	40	95	148
mmu-miR-148a-5p	miRNA	-2.72314	0.285714	0.115843	0.0294118	0.031402	34	9	136	71
mmu-miR-673-5p	miRNA	0.0118281	0.285714	0.100511	0.222222	0.167183	34	68	118	378
mmu-miR-200c-5p	miRNA	-4.66205	0.277311	0.060477	0.00980392	0.00353826	33	3	71	8
mmu-miR-483-3p	miRNA	-1.95714	0.277311	0.408007	0.101307	0.075188	33	31	479	170
mmu-miR-511-3p	miRNA	0.68963	0.277311	0.0468484	0.437908	0.0849182	33	134	55	192
mmu-miR-103-1-5p	miRNA	-3.61443	0.268908	0.0178876	0.0163399	0.00707651	32	5	21	16
mmu-miR-132-3p	miRNA	-2.38356	0.268908	0.0459966	0.0457516	0.0145953	32	14	54	33
mmu-miR-152-5p	miRNA	-2.95493	0.268908	0.011925	0.0326797	0.00353826	32	10	14	8
mmu-miR-582-3p	miRNA	-2.32769	0.268908	0.126917	0.0359477	0.0429014	32	11	149	97
mmu-miR-598-3p	miRNA	-2.58592	0.268908	0.0255537	0.0326797	0.0163644	32	10	30	37
mmu-miR-500-5p	miRNA	-2.94857	0.260504	0.0306644	0.0359477	0.00176913	31	11	36	4
mmu-miR-505-3p	miRNA	-3.00196	0.260504	0.0638842	0.0130719	0.0274215	31	4	75	62
mmu-miR-1941-5p	miRNA	-4.50015	0.252101	0.0698467	0.00980392	0.00442282	30	3	82	10
mmu-miR-30b-3p	miRNA	-2.9499	0.252101	0.0511073	0.0228758	0.0163644	30	7	60	37
mmu-miR-337-5p	miRNA	-0.652073	0.252101	0.0408859	0.130719	0.0557276	30	40	48	126
mmu-let-7e-3p	miRNA	-3.76292	0.243697	0.0621806	0.0163399	0.00619195	29	5	73	14
mmu-miR-153-3p	miRNA	-2.62752	0.243697	0.0391823	0.0294118	0.0163644	29	9	46	37
mmu-miR-1843a-5p	miRNA	-3.34197	0.243697	0.0851789	0.0196078	0.0128262	29	6	100	29
mmu-miR-301a-5p	miRNA	-2.02457	0.243697	0.0792164	0.0457516	0.0336134	29	14	93	76
mmu-miR-125a-3p	miRNA	-2.18319	0.235294	0.0894378	0.0392157	0.0322866	28	12	105	73
mmu-miR-193b-5p	miRNA	-3.23068	0.235294	0.0391823	0.0261438	0.00309598	28	8	46	7
mmu-miR-1981-3p	miRNA	-3.73434	0.235294	0.0528109	0.0163399	0.00530739	28	5	62	12
mmu-miR-21a-3p	miRNA	-0.0136389	0.235294	0.18569	0.20915	0.207873	28	64	218	470
mmu-miR-23b-5p	miRNA	-4.01578	0.235294	0.0477002	0.0130719	0.00442282	28	4	56	10
mmu-miR-298-3p	miRNA	-6.98658	0.235294	0.0451448	0	0.00221141	28	0	53	5
mmu-miR-539-5p	miRNA	-0.91344	0.235294	0.0229983	0.101307	0.0358249	28	31	27	81
mmu-miR-674-3p	miRNA	-1.35012	0.235294	0.210392	0.0947712	0.0800531	28	29	247	181
mmu-miR-802-5p	miRNA	-5.00651	0.235294	0.011925	0.00326797	0.00442282	28	1	14	10
mmu-miR-125b-1-3p	miRNA	-0.748712	0.226891	0.0749574	0.127451	0.0521893	27	39	88	118
mmu-miR-23a-5p	miRNA	-3.39653	0.226891	0.0383305	0.0163399	0.00884564	27	5	45	20
mmu-miR-26a-2-3p	miRNA	-4.31313	0.226891	0.0383305	0.00980392	0.00353826	27	3	45	8
mmu-miR-409-5p	miRNA	0.178886	0.226891	0.0247019	0.19281	0.0919947	27	59	29	208
mmu-miR-190a-3p	miRNA	-3.55283	0.218487	0.0127768	0.0130719	0.00663423	26	4	15	15
mmu-miR-877-3p	miRNA	-3.26179	0.218487	0.0332198	0.0196078	0.00663423	26	6	39	15
mmu-miR-130a-5p	miRNA	-3.08481	0.210084	0.0621806	0.0130719	0.0190181	25	4	73	43
mmu-miR-542-5p	miRNA	-0.703252	0.210084	0.148211	0.130719	0.089341	25	40	174	202
mmu-miR-6240	miRNA	1.91879	0.210084	0.0689949	0.401961	0.653251	25	123	81	1477
mmu-miR-7688-5p	miRNA	-4.49624	0.210084	0.0272572	0.00653595	0.00398054	25	2	32	9
mmu-miR-669c-5p	miRNA	-1.46315	0.201681	0.109881	0.0882353	0.0247678	24	27	129	56
mmu-miR-874-3p	miRNA	-2.13904	0.201681	0.0621806	0.0457516	0.014153	24	14	73	32
mmu-miR-25-5p	miRNA	-3.10211	0.193277	0.044293	0.0130719	0.0145953	23	4	52	33
mmu-miR-503-3p	miRNA	-0.86585	0.193277	0.0672913	0.0947712	0.0482088	23	29	79	109
mmu-miR-1198-5p	miRNA	-3.62227	0.184874	0.0229983	0.00980392	0.00707651	22	3	27	16
mmu-miR-135b-5p	miRNA	-1.05305	0.184874	0.00340716	0.0686275	0.0221141	22	21	4	50
mmu-miR-1941-3p	miRNA	-3.27878	0.184874	0.0860307	0.0261438	0.00176913	22	8	101	4
mmu-miR-29a-5p	miRNA	-0.58694	0.184874	0.00936968	0.120915	0.00840336	22	37	11	19
mmu-miR-369-3p	miRNA	0.872459	0.184874	0.245315	0.493464	0.294118	22	151	288	665
mmu-miR-144-5p	miRNA	0.233894	0.176471	0.0332198	0.189542	0.0570544	21	58	39	129
mmu-miR-26b-3p	miRNA	-2.23041	0.176471	0.0715503	0.0294118	0.023441	21	9	84	53
mmu-miR-702-3p	miRNA	-2.82226	0.176471	0.0298126	0.0163399	0.0128262	21	5	35	29
mmu-miR-214-5p	miRNA	0.440548	0.168067	0.172061	0.215686	0.245909	20	66	202	556
mmu-miR-467d-5p	miRNA	-1.75063	0.168067	0.0715503	0.0588235	0.0123839	20	18	84	28
mmu-miR-130b-5p	miRNA	-2.51646	0.159664	0.0775128	0.0228758	0.0185759	19	7	91	42
mmu-miR-1943-5p	miRNA	-1.63462	0.159664	0.0170358	0.0392157	0.0176913	19	12	20	40
mmu-miR-335-3p	miRNA	-0.843387	0.159664	0.126065	0.101307	0.057939	19	31	148	131
mmu-miR-339-3p	miRNA	-2.04058	0.159664	0.0570698	0.0261438	0.0265369	19	8	67	60
mmu-miR-363-3p	miRNA	-0.738342	0.159664	0.011925	0.0718954	0.0309598	19	22	14	70
mmu-miR-376b-3p	miRNA	0.344349	0.159664	0.172061	0.228758	0.192393	19	70	202	435
mmu-miR-491-5p	miRNA	-4.23169	0.159664	0.0212947	0.00653595	0.00309598	19	2	25	7
mmu-miR-493-5p	miRNA	-1.2921	0.159664	0.0136286	0.0588235	0.0119416	19	18	16	27
mmu-miR-329-5p	miRNA	-0.393787	0.151261	0.0298126	0.114379	0.023441	18	35	35	53
mmu-miR-433-3p	miRNA	-0.810844	0.151261	0.0400341	0.0718954	0.0371517	18	22	47	84
mmu-miR-669o-5p	miRNA	-1.97448	0.151261	0.0212947	0.0359477	0.00796108	18	11	25	18
mmu-miR-700-3p	miRNA	0.344859	0.151261	0.0860307	0.120915	0.180451	18	37	101	408
mmu-miR-7669-5p	miRNA	-2.9633	0.151261	0.0127768	0.0130719	0.00796108	18	4	15	18
mmu-miR-222-5p	miRNA	-2.64288	0.142857	0.0698467	0	0.0340557	17	0	82	77
mmu-miR-3081-3p	miRNA	-5.68013	0.142857	0.0247019	0.00326797	0	17	1	29	0
mmu-miR-34c-5p	miRNA	1.21848	0.142857	0.0136286	0.313725	0.0504202	17	96	16	114
mmu-miR-380-3p	miRNA	0.097643	0.142857	0.108177	0.137255	0.131358	17	42	127	297
mmu-miR-543-3p	miRNA	-0.465498	0.142857	0.0834753	0.114379	0.0495356	17	35	98	112
mmu-miR-182-3p	miRNA	-3.40001	0.134454	0.0408859	0.0130719	0.00353826	16	4	48	8
mmu-miR-29c-5p	miRNA	-3.05308	0.134454	0.00340716	0.0130719	0.00353826	16	4	4	8
mmu-miR-376c-3p	miRNA	0.263823	0.134454	0.0698467	0.173203	0.072092	16	53	82	163
mmu-miR-5113	miRNA	-1.15694	0.134454	0.00936968	0.0490196	0.0154799	16	15	11	35
mmu-miR-374b-3p	miRNA	-2.21469	0.12605	0.0178876	0.0261438	0.0048651	15	8	21	11
mmu-miR-665-3p	miRNA	-0.712281	0.12605	0.0477002	0.0653595	0.04069	15	20	56	92
mmu-miR-7226-3p	miRNA	-1.5715	0.12605	0.0102215	0.0392157	0.00663423	15	12	12	15
mmu-miR-331-5p	miRNA	-1.50878	0.117647	0.044293	0.0392157	0.0176913	14	12	52	40
mmu-miR-350-5p	miRNA	-3.5769	0.117647	0.0110733	0.00326797	0.0075188	14	1	13	17
mmu-miR-449a-5p	miRNA	-0.942958	0.117647	0.011925	0.0620915	0.00530739	14	19	14	12
mmu-miR-547-3p	miRNA	-2.91123	0.117647	0.011925	0.0163399	0.000884564	14	5	14	2
mmu-miR-26a-1-3p	miRNA	-3.75106	0.109244	0.0204429	0.00653595	0.00309598	13	2	24	7
mmu-miR-3069-5p	miRNA	-2.33012	0.109244	0.00936968	0.0196078	0.00398054	13	6	11	9
mmu-miR-1306-3p	miRNA	-0.515597	0.10084	0.0110733	0.0588235	0.0194604	12	18	13	44
mmu-miR-147-3p	miRNA	-0.855324	0.10084	0.0187394	0.0457516	0.020345	12	14	22	46
mmu-miR-181a-5p	miRNA	-4.38301	0.10084	0.00425894	0.00326797	0.00176913	12	1	5	4
mmu-miR-299a-3p	miRNA	0.060451	0.10084	0.0306644	0.101307	0.0358249	12	31	36	81
mmu-miR-3064-3p	miRNA	-5.71516	0.10084	0.0153322	0	0.00221141	12	0	18	5
mmu-miR-3074-1-3p	miRNA	-1.55357	0.10084	0.00936968	0.0326797	0.0048651	12	10	11	11
mmu-miR-30c-1-3p	miRNA	-5.7562	0.10084	0.0425894	0	0.00265369	12	0	50	6
mmu-miR-496a-3p	miRNA	0.534682	0.10084	0.0306644	0.140523	0.0499779	12	43	36	113
mmu-miR-154-3p	miRNA	0.619217	0.092437	0.0528109	0.163399	0.0597081	11	50	62	135
mmu-miR-187-5p	miRNA	-3.47253	0.092437	0.0144804	0.00653595	0.00309598	11	2	17	7
mmu-miR-1982-3p	miRNA	-5.89414	0.092437	0.0127768	0	0.00176913	11	0	15	4
mmu-miR-201-5p	miRNA	-3.22736	0.092437	0.0076661	0.00980392	0.000884564	11	3	9	2
mmu-miR-299a-5p	miRNA	0.371738	0.092437	0.0451448	0.0882353	0.0897833	11	27	53	203
mmu-miR-300-5p	miRNA	0.404499	0.092437	0.0110733	0.124183	0.0128262	11	38	13	29
mmu-miR-3057-5p	miRNA	-0.996024	0.092437	0.00851789	0.0457516	0.0048651	11	14	10	11
mmu-miR-3060-3p	miRNA	-2.19716	0.092437	0.016184	0.0130719	0.0106148	11	4	19	24
mmu-miR-3109-5p	miRNA	-2.34918	0.092437	0.0187394	0.0196078	0.00221141	11	6	22	5
mmu-miR-376b-5p	miRNA	0.466717	0.092437	0.0545145	0.127451	0.0756303	11	39	64	171
mmu-miR-378c	miRNA	-3.97763	0.092437	0.000851789	0.00326797	0.00265369	11	1	1	6
mmu-miR-467c-5p	miRNA	-2.05736	0.092437	0.0315162	0.0196078	0.0101725	11	6	37	23
mmu-miR-5100	miRNA	-1.31931	0.092437	0.0434412	0.0261438	0.0283061	11	8	51	64
mmu-miR-5101	miRNA	-2.33808	0.092437	0.0178876	0.0196078	0.00221141	11	6	21	5
mmu-miR-667-3p	miRNA	-0.135707	0.092437	0.0195911	0.0718954	0.0300752	11	22	23	68
mmu-miR-671-3p	miRNA	-3.27301	0.092437	0.0229983	0	0.0119416	11	0	27	27
mmu-miR-1306-5p	miRNA	-1.16191	0.0840336	0.0562181	0.0228758	0.0398054	10	7	66	90
mmu-miR-3062-5p	miRNA	0.633931	0.0840336	0.0170358	0.114379	0.0424591	10	35	20	96
mmu-miR-3099-3p	miRNA	-2.72532	0.0840336	0.0170358	0.0130719	0.00221141	10	4	20	5
mmu-miR-382-3p	miRNA	0.285846	0.0840336	0.0408859	0.0784314	0.0738611	10	24	48	167
mmu-miR-452-5p	miRNA	-4.73074	0.0840336	0.0144804	0.00326797	0.000442282	10	1	17	1
mmu-miR-669l-5p	miRNA	-2.19076	0.0840336	0.0127768	0.0163399	0.0048651	10	5	15	11
mmu-miR-672-5p	miRNA	-3.50588	0.0840336	0.048552	0.00326797	0.00840336	10	1	57	19
mmu-miR-6940-3p	miRNA	-3.18976	0.0840336	0.011925	0.00653595	0.00398054	10	2	14	9
mmu-miR-212-5p	miRNA	-3.628	0.0756303	0.00851789	0.00326797	0.00353826	9	1	10	8
mmu-miR-3066-5p	miRNA	-2.68097	0.0756303	0.00425894	0.00980392	0.00265369	9	3	5	6
mmu-miR-7b-5p	miRNA	-3.51787	0.0756303	0.00936968	0.00653595	0.000884564	9	2	11	2
mmu-miR-879-5p	miRNA	-2.16217	0.0756303	0.032368	0.0130719	0.0110571	9	4	38	25
mmu-let-7b-3p	miRNA	-2.87217	0.0672269	0.108177	0.00980392	0.014153	8	3	127	32
mmu-miR-138-1-3p	miRNA	-0.746302	0.0672269	0.0076661	0.0163399	0.0283061	8	5	9	64
mmu-miR-192-3p	miRNA	-2.31462	0.0672269	0.0264055	0.0130719	0.00574967	8	4	31	13
mmu-miR-409-3p	miRNA	0.0606852	0.0672269	0.0408859	0.0751634	0.037594	8	23	48	85
mmu-miR-411-3p	miRNA	0.805253	0.0672269	0.0988075	0.117647	0.17249	8	36	116	390
mmu-miR-466q	miRNA	-2.28488	0.0672269	0.00425894	0.00980392	0.0048651	8	3	5	11
mmu-miR-540-5p	miRNA	0.122677	0.0672269	0.00936968	0.0718954	0.0114993	8	22	11	26
mmu-miR-668-3p	miRNA	-0.846476	0.0672269	0.00425894	0.0326797	0.00707651	8	10	5	16
mmu-miR-199a-5p	miRNA	0.466977	0.0588235	0.0102215	0.0653595	0.0300752	7	20	12	68
mmu-miR-3085-3p	miRNA	-4.16893	0.0588235	0.0127768	0	0.00398054	7	0	15	9
mmu-miR-3097-3p	miRNA	-3.47056	0.0588235	0.0136286	0.00653595	0	7	2	16	0
mmu-miR-3110-5p	miRNA	-1.71035	0.0588235	0.0221465	0.0163399	0.00840336	7	5	26	19
mmu-miR-3473d	miRNA	-3.50742	0.0588235	0.00851789	0.00326797	0.00265369	7	1	10	6
mmu-miR-431-3p	miRNA	-0.988811	0.0588235	0.00851789	0.0228758	0.0110571	7	7	10	25
mmu-miR-8120	miRNA	-3.19737	0.0588235	0.0076661	0.00326797	0.00398054	7	1	9	9
mmu-miR-101b-5p	miRNA	-1.92126	0.0504202	0.00681431	0.00980392	0.00530739	6	3	8	12
mmu-miR-184-3p	miRNA	-2.71892	0.0504202	0.00425894	0.00653595	0.00176913	6	2	5	4
mmu-miR-1843b-3p	miRNA	-2.88508	0.0504202	0.0076661	0.00653595	0.00132685	6	2	9	3
mmu-miR-1964-5p	miRNA	-2.98113	0.0504202	0.00681431	0.00326797	0.00398054	6	1	8	9
mmu-miR-3091-5p	miRNA	-2.00355	0.0504202	0.016184	0.0130719	0.00353826	6	4	19	8
mmu-miR-3102-3p.2-3p	miRNA	-4.91257	0.0504202	0.016184	0	0.00221141	6	0	19	5
mmu-miR-365-2-5p	miRNA	-3.46262	0.0504202	0.00511073	0.00326797	0.00176913	6	1	6	4
mmu-miR-3970	miRNA	-1.62961	0.0504202	0.011925	0.0130719	0.00707651	6	4	14	16
mmu-miR-450b-3p	miRNA	-1.17243	0.0504202	0.0706985	0.0294118	0.0243255	6	9	83	55
mmu-miR-497a-3p	miRNA	-2.85294	0.0504202	0.0127768	0.00653595	0.00221141	6	2	15	5
mmu-miR-6996-5p	miRNA	-2.54545	0.0504202	0.00681431	0.00980392	0	6	3	8	0
mmu-miR-8112	miRNA	0.262852	0.0504202	0.0127768	0.0457516	0.0300752	6	14	15	68
mmu-miR-194-2-3p	miRNA	-4.65322	0.0420168	0.0136286	0	0.00221141	5	0	16	5
mmu-miR-1948-5p	miRNA	-1.82794	0.0420168	0.00596252	0.0130719	0.000442282	5	4	7	1
mmu-miR-195a-3p	miRNA	-6.70915	0.0420168	0.00425894	0	0.000442282	5	0	5	1
mmu-miR-196b-3p	miRNA	-2.05675	0.0420168	0.0076661	0	0.0119416	5	0	9	27
mmu-miR-211-3p	miRNA	0.858485	0.0420168	0.00851789	0.0686275	0.0229987	5	21	10	52
mmu-miR-351-3p	miRNA	-0.00908667	0.0420168	0.0621806	0.0261438	0.0773994	5	8	73	175
mmu-miR-369-5p	miRNA	0.800378	0.0420168	0.0272572	0.0653595	0.0552853	5	20	32	125
mmu-miR-376a-5p	miRNA	-0.337417	0.0420168	0.0187394	0.0228758	0.0252101	5	7	22	57
mmu-miR-450a-2-3p	miRNA	-1.2398	0.0420168	0.0187394	0.00980392	0.0159222	5	3	22	36
mmu-miR-544-3p	miRNA	-0.052522	0.0420168	0.00425894	0.0326797	0.0119416	5	10	5	27
mmu-miR-551b-3p	miRNA	-2.13572	0.0420168	0.00851789	0	0.0114993	5	0	10	26
mmu-miR-6236	miRNA	0.242369	0.0420168	0.0204429	0.0424837	0.031402	5	13	24	71
mmu-miR-6944-3p	miRNA	-2.36685	0.0420168	0.0076661	0.00653595	0.00309598	5	2	9	7
mmu-miR-7041-3p	miRNA	-2.6093	0.0420168	0.00596252	0.00653595	0.00132685	5	2	7	3
mmu-miR-96-3p	miRNA	-1.8843	0.0420168	0.0170358	0.00980392	0.00619195	5	3	20	14
mmu-miR-1955-5p	miRNA	-2.17497	0.0336134	0.00511073	0.00326797	0.00530739	4	1	6	12
mmu-miR-3076-3p	miRNA	-6.48351	0.0336134	0.00596252	0	0.000442282	4	0	7	1
mmu-miR-338-5p	miRNA	0.17866	0.0336134	0.00596252	0.0359477	0.00884564	4	11	7	20
mmu-miR-3572-3p	miRNA	-1.77386	0.0336134	0.00596252	0.00980392	0.00176913	4	3	7	4
mmu-miR-3968	miRNA	0.431527	0.0336134	0.0102215	0.0392157	0.0199027	4	12	12	45
mmu-miR-450b-5p	miRNA	-0.194453	0.0336134	0.0332198	0.0424837	0.0159222	4	13	39	36
mmu-miR-452-3p	miRNA	-4.54432	0.0336134	0.0076661	0	0.00176913	4	0	9	4
mmu-miR-5618-5p	miRNA	-2.41503	0.0336134	0.00596252	0.00653595	0.000884564	4	2	7	2
mmu-miR-574-3p	miRNA	-0.0846484	0.0336134	0.0221465	0.0326797	0.0199027	4	10	26	45
mmu-miR-6546-3p	miRNA	-0.0617172	0.0336134	0.0170358	0.0228758	0.0256524	4	7	20	58
mmu-miR-8114	miRNA	0.859109	0.0336134	0.0247019	0.00980392	0.0959752	4	3	29	217
mmu-miR-132-5p	miRNA	-2.25417	0.0252101	0.00936968	0.00326797	0.00398054	3	1	11	9
mmu-miR-143-5p	miRNA	-0.277332	0.0252101	0.0076661	0.0196078	0.0075188	3	6	9	17
mmu-miR-1843a-3p	miRNA	-4.3582	0.0252101	0.0110733	0	0.00176913	3	0	13	4
mmu-miR-188-3p	miRNA	-1.89422	0.0252101	0.0391823	0.00980392	0.0075188	3	3	46	17
mmu-miR-384-3p	miRNA	0.580533	0.0252101	0.00681431	0.0359477	0.0119416	3	11	8	27
mmu-miR-6418-3p	miRNA	-2.77535	0.0252101	0.0153322	0.00326797	0.00265369	3	1	18	6
mmu-miR-666-3p	miRNA	-0.888005	0.0252101	0.0076661	0.00980392	0.00796108	3	3	9	18
mmu-miR-7018-3p	miRNA	-1.46246	0.0252101	0.0127768	0.00980392	0.00398054	3	3	15	9
mmu-miR-7091-3p	miRNA	-1.64439	0.0252101	0.0076661	0.00653595	0.00398054	3	2	9	9
mmu-miR-7118-3p	miRNA	-2.2927	0.0252101	0.00681431	0.00653595	0	3	2	8	0
mmu-miR-1193-3p	miRNA	1.21339	0.0168067	0.0153322	0.0294118	0.0451128	2	9	18	102
mmu-miR-145a-3p	miRNA	0.882431	0.0168067	0.0357751	0.0686275	0.0283061	2	21	42	64
mmu-miR-181a-2-3p	miRNA	-4.06368	0.0168067	0.0127768	0	0.00176913	2	0	15	4
mmu-miR-181d-3p	miRNA	-3.5175	0.0168067	0.00851789	0	0.00221141	2	0	10	5
mmu-miR-196a-1-3p	miRNA	-0.350062	0.0168067	0.0102215	0.0163399	0.0048651	2	5	12	11
mmu-miR-2137	miRNA	2.47094	0.0168067	0.0127768	0.107843	0.0561698	2	33	15	127
mmu-miR-295-3p	miRNA	-4.79007	0.0168067	0.0076661	0	0.000884564	2	0	9	2
mmu-miR-341-3p	miRNA	0.460211	0.0168067	0.0110733	0.0228758	0.0154799	2	7	13	35
mmu-miR-499-5p	miRNA	0.450828	0.0168067	0.0247019	0.0359477	0.0207873	2	11	29	47
mmu-miR-5125	miRNA	-2.4131	0.0168067	0.0076661	0.00326797	0.00132685	2	1	9	3
mmu-miR-540-3p	miRNA	0.596691	0.0168067	0.0153322	0.0326797	0.0159222	2	10	18	36
mmu-let-7c-1-3p	miRNA	-2.69321	0.00840336	0.0144804	0	0.00353826	1	0	17	8
mmu-miR-1930-5p	miRNA	-2.86128	0.00840336	0.0076661	0	0.00221141	1	0	9	5
mmu-miR-208b-3p	miRNA	0.616353	0.00840336	0.0102215	0.0130719	0.0154799	1	4	12	35
mmu-miR-28b	miRNA	-0.686183	0.00840336	0.00851789	0.00653595	0.00398054	1	2	10	9
mmu-miR-370-3p	miRNA	0.656314	0.00840336	0.00936968	0.0196078	0.00840336	1	6	11	19
mmu-miR-379-3p	miRNA	0.922902	0.00840336	0.0383305	0.0196078	0.068996	1	6	45	156
mmu-miR-669e-5p	miRNA	-1.93668	0.00840336	0.0102215	0	0.0048651	1	0	12	11
mmu-miR-6975-3p	miRNA	-2.79681	0.00840336	0.016184	0	0.00353826	1	0	19	8
mmu-miR-7067-3p	miRNA	-4.18321	0.00840336	0.0076661	0	0.000884564	1	0	9	2
mmu-miR-7070-3p	miRNA	-2.1387	0.00840336	0.0110733	0	0.00442282	1	0	13	10
mmu-miR-7079-3p	miRNA	-2.09762	0.00840336	0.00936968	0.00326797	0.000884564	1	1	11	2
mmu-miR-1964-3p	miRNA	-2.85242	0	0.0127768	0	0.00176913	0	0	15	4
mmu-miR-3057-3p	miRNA	1.85243	0	0.00936968	0.0294118	0.00442282	0	9	11	10
mmu-miR-701-5p	miRNA	-0.262628	0	0.0247019	0.0130719	0.0075188	0	4	29	17
mt-Rnr2	Mt_rRNA	0.122208	98.3782	8.19165	90.719	25.2716	11707	27760	9617	57139
Gm42418	lincRNA	0.314676	33.1429	10.4063	34.8039	19.3596	3944	10650	12217	43772
Rny1	misc_RNA	-0.106418	25.3782	1.57581	22.6667	2.37063	3020	6936	1850	5360
mt-Rnr1	Mt_rRNA	0.898737	22.7815	3.67121	35.0588	14.2605	2711	10728	4310	32243
Rny3	misc_RNA	-0.798524	15.8151	1.2402	7.77124	2.0345	1882	2378	1456	4600
Gm23201	snoRNA	0.0622646	13.6134	1.26661	13.1144	2.42194	1620	4013	1487	5476
Rnu5g	snRNA	-0.156611	13.1008	0.178876	11.1993	0.714286	1559	3427	210	1615
Gm23344	snoRNA	0.411661	11.1092	0.693356	12.7288	2.97125	1322	3895	814	6718
Gm25313	snRNA	-0.626528	9.83193	0.0954003	6.16667	0.2636	1170	1887	112	596
Snord118	snoRNA	1.38402	9.78151	3.55281	22.7418	12.0602	1164	6959	4171	27268
Gm24452	snoRNA	-0.397111	9.64706	0.591141	6.61765	1.15701	1148	2025	694	2616
Gm26917	lincRNA	-0.251949	9.15126	1.34072	7.43791	1.37284	1089	2276	1574	3104
Gm25789	snoRNA	0.188516	8.86555	0.4523	9.5	1.11853	1055	2907	531	2529
1974	tRNAscan	-0.204567	8.08403	0.744463	6.2549	1.40646	962	1914	874	3180
Gm22455	snoRNA	0.641125	7.68067	1.26405	11.9771	1.97258	914	3665	1484	4460
Snord12	snoRNA	0.0226857	7.34454	0.706133	6.92484	1.25343	874	2119	829	2834
Snord2	snoRNA	0.25608	5.01681	0.190801	5.78431	0.434763	597	1770	224	983
mt-Tv	Mt_tRNA	0.760676	4.88235	0.441227	6.81046	2.2092	581	2084	518	4995
Gm26020	snRNA	0.458343	4.63025	0.633731	4.78758	2.44494	551	1465	744	5528
Mir5117	snoRNA	-0.0301916	4.38655	0.144804	3.99346	0.444051	522	1222	170	1004
mt-Tl1	Mt_tRNA	0.0277188	3.94118	0.179727	3.43791	0.762937	469	1052	211	1725
Gm26202	snoRNA	-0.481814	3.80672	0.149063	2.29085	0.541796	453	701	175	1225
mt-Ti	Mt_tRNA	0.669847	3.64706	0.29046	4.76797	1.49624	434	1459	341	3383
Gm22574	snoRNA	-0.371575	3.5042	0.493186	2.91503	0.174701	417	892	579	395
Gm24871	snRNA	0.387106	3.41176	0.0988075	3.56536	1.02565	406	1091	116	2319
Gm25878	snoRNA	0.650464	3.33613	1.48637	4.5817	2.98806	397	1402	1745	6756
Gm25099	snRNA	-0.133006	2.98319	0.0843271	2.28431	0.513047	355	699	99	1160
mt-Tm	Mt_tRNA	0.848278	2.80672	0.411414	4.19935	1.59443	334	1285	483	3605
mt-Ts2	Mt_tRNA	0.817343	2.65546	0.17632	3.61765	1.3724	316	1107	207	3103
Gm22744	snoRNA	-0.427952	2.53782	0.0502555	1.76144	0.162318	302	539	59	367
Gm25855	snoRNA	-0.682668	2.36975	0.0630324	1.38562	0.130031	282	424	74	294
Snord68	snoRNA	-0.0473255	2.20168	0.164395	1.80719	0.48253	262	553	193	1091
Gm24494	snoRNA	-0.424405	2.02521	0.254685	1.20261	0.496241	241	368	299	1122
Gm26224	snoRNA	0.147026	1.98319	0.123509	2.09477	0.237948	236	641	145	538
1204	tRNAscan	-0.519902	1.94958	0.0528109	1.26471	0.1318	232	387	62	298
Malat1	lincRNA	0.0906888	1.94958	0.268313	1.70588	0.655904	232	522	315	1483
Snord72	snoRNA	0.064151	1.94958	0.0817717	1.78758	0.336134	232	547	96	760
mt-Tf	Mt_tRNA	0.684879	1.89916	0.12862	2.76797	0.491818	226	847	151	1112
Snord49b	snoRNA	-0.551094	1.82353	0.273424	1.20915	0.222026	217	370	321	502
Gm23212	snoRNA	0.245876	1.71429	0.10477	1.96732	0.189739	204	602	123	429
Gm23246	snoRNA	-0.185033	1.66387	0.376491	1.48693	0.307828	198	455	442	696
Snord17	snoRNA	0.226865	1.66387	0.241908	1.84641	0.383901	198	565	284	868
9233	tRNAscan	-0.414684	1.64706	0.238501	1.05229	0.362229	196	322	280	819
mt-Ta	Mt_tRNA	0.826059	1.64706	0.125213	2.48693	0.65502	196	761	147	1481
Gm24453	snoRNA	1.37633	1.57983	0.180579	3.6732	0.896948	188	1124	212	2028
n-R5-8s1	rRNA	-0.0825138	1.4958	0.267462	1.37908	0.286157	178	422	314	647
Gm23262	snoRNA	0.230286	1.45378	0.307496	1.1634	0.902698	173	356	361	2041
Gm24299	snoRNA	0.553325	1.36975	0.133731	1.9281	0.278195	163	590	157	629
50246	tRNAscan	-0.198229	1.31933	0.143101	1.16013	0.114551	157	355	168	259
Gm22980	snoRNA	0.153161	1.28571	0.154174	1.34641	0.254755	153	412	181	576
Gm22571	snoRNA	0.503521	1.27731	0.116695	1.62418	0.352057	152	497	137	796
Snord65	snoRNA	0.120679	1.27731	0.235094	1.0915	0.552853	152	334	276	1250
14524	tRNAscan	-0.0437596	1.21008	0.805792	0.964052	0.991597	144	295	946	2242
mt-Tq	Mt_tRNA	1.05357	1.18487	0.0681431	2.20588	0.394958	141	675	80	893
Snord58b	snoRNA	0.356625	1.16807	0.0221465	1.31699	0.206988	139	403	26	468
Snord83b	snoRNA	0.0404377	1.16807	0.110733	1.13072	0.184432	139	346	130	417
mt-Tc	Mt_tRNA	0.547373	1.12605	0.0706985	1.41503	0.333923	134	433	83	755
Gm23301	snoRNA	0.0714168	1.11765	0.123509	0.921569	0.382574	133	282	145	865
71060	tRNAscan	0.527273	1.06723	0.134583	1.36275	0.369306	127	417	158	835
Snord49a	snoRNA	-0.368361	1.05882	0.373083	0.941176	0.168067	126	288	438	380
Gm23650	snoRNA	-0.234752	0.966387	0.168654	0.781046	0.183547	115	239	198	415
Snord4a	snoRNA	-0.0388378	0.932773	0.0792164	0.901961	0.083149	111	276	93	188
Gm24016	snoRNA	-0.21538	0.92437	0.270017	0.764706	0.264042	110	234	317	597
Gm23287	snRNA	0.966366	0.907563	0.0247019	1.66013	0.161433	108	508	29	365
Gm23130	snoRNA	0.353334	0.882353	0.0851789	1.03922	0.196816	105	318	100	445
Snord104	snoRNA	-0.0408112	0.882353	0.111584	0.643791	0.322424	105	197	131	729
Snord87	snoRNA	-0.208085	0.87395	0.111584	0.647059	0.206103	104	198	131	466
15500	tRNAscan	-0.0681742	0.840336	0.109881	0.74183	0.164529	100	227	129	372
51840	tRNAscan	-0.0728184	0.831933	0.115843	0.69281	0.208315	99	212	136	471
Snord37	snoRNA	-0.0866141	0.798319	0.0477002	0.70915	0.0875719	95	217	56	198
Gm22680	snoRNA	0.4105	0.789916	0.151618	1.02941	0.222026	94	315	178	502
Gm24601	rRNA	-0.1181	0.747899	0.0664395	0.676471	0.0738611	89	207	78	167
mt-Tp	Mt_tRNA	0.620279	0.747899	0.164395	0.964052	0.438302	89	295	193	991
Snord52	snoRNA	0.0449446	0.739496	0.0264055	0.676471	0.113667	88	207	31	257
Snord21	snoRNA	0.218821	0.697479	0.0715503	0.777778	0.117205	83	238	84	265
Snora41	snoRNA	-2.71074	0.672269	0.140545	0.0816993	0.0424591	80	25	165	96
Snord47	snoRNA	-0.444956	0.655462	0.121806	0.470588	0.100398	78	144	143	227
Snord13	snoRNA	1.65335	0.647059	0.0298126	1.84967	0.279522	77	566	35	632
Snora31	snoRNA	-0.568122	0.638655	0.0212947	0.398693	0.0464396	76	122	25	105
Vaultrc5	misc_RNA	0.0647067	0.630252	0.0843271	0.535948	0.211411	75	164	99	478
Gm25414	snRNA	-0.185835	0.621849	0.0817717	0.46732	0.151261	74	143	96	342
Snord32a	snoRNA	0.882979	0.621849	0.103918	0.816993	0.521451	74	250	122	1179
58731	tRNAscan	-0.166834	0.588235	0.0971039	0.431373	0.179124	70	132	114	405
Gm26330	snoRNA	0.103719	0.588235	0.103918	0.526144	0.217603	70	161	122	492
Snord15b	snoRNA	0.116747	0.579832	0.0579216	0.558824	0.132685	69	171	68	300
Snord22	snoRNA	-0.111785	0.579832	0.0775128	0.457516	0.150818	69	140	91	341
Gm22710	snRNA	-0.202315	0.571429	0.0715503	0.424837	0.134011	68	130	84	303
33264	tRNAscan	0.743001	0.563025	0.0408859	0.859477	0.151261	67	263	48	342
Snord60	snoRNA	0.545365	0.563025	0.0238501	0.735294	0.121185	67	225	28	274
Snord69	snoRNA	0.654611	0.563025	0.0357751	0.859477	0.083149	67	263	42	188
Gm22489	snoRNA	-0.0767351	0.554622	0.0315162	0.46732	0.0884564	66	143	37	200
Gm23969	snoRNA	0.389417	0.554622	0.103918	0.607843	0.254755	66	186	122	576
Rnu73b	snoRNA	0.284245	0.546218	0.0391823	0.637255	0.0756303	65	195	46	171
Snord42a	snoRNA	-0.291025	0.529412	0.0408859	0.326797	0.139319	63	100	48	315
10502	tRNAscan	0.00474312	0.512605	0.0647359	0.509804	0.0694383	61	156	76	157
9645	tRNAscan	0.269221	0.512605	0.0613288	0.620915	0.0707651	61	190	72	160
Snord38a	snoRNA	-0.0977373	0.512605	0.0528109	0.392157	0.136223	61	120	62	308
Snord57	snoRNA	0.202544	0.512605	0.0425894	0.558824	0.0800531	61	171	50	181
Snord73a	snoRNA	0.854642	0.504202	0.0340716	0.771242	0.202123	60	236	40	457
Gm25128	snoRNA	0.317882	0.495798	0.101363	0.529412	0.214949	59	162	119	486
mt-Tl2	Mt_tRNA	0.809137	0.495798	0.0366269	0.683007	0.249889	59	209	43	565
Gm23143	snRNA	1.03987	0.487395	0.016184	0.764706	0.270677	58	234	19	612
Gm25360	snRNA	1.54447	0.487395	0.127768	1.36275	0.431667	58	417	150	976
Rnu11	snRNA	0.787661	0.487395	0.0400341	0.643791	0.266696	58	197	47	603
Gm22357	snoRNA	0.699399	0.478992	0.11414	0.686275	0.276869	57	210	134	626
Snora7a	snoRNA	-1.53063	0.470588	0.0212947	0.133987	0.0362671	56	41	25	82
Gm22879	snoRNA	0.114185	0.462185	0.0894378	0.428105	0.168952	55	131	105	382
31103	tRNAscan	-0.123798	0.436975	0.044293	0.333333	0.108359	52	102	52	245
Gm22193	snoRNA	0.0192899	0.436975	0.0681431	0.398693	0.113224	52	122	80	256
Gm24134	snoRNA	-0.593468	0.436975	0.044293	0.245098	0.0738611	52	75	52	167
Neat1	lincRNA	-0.0521519	0.428571	0.0494037	0.313725	0.14728	51	96	58	333
Snord70	snoRNA	0.91395	0.403361	0.072402	0.754902	0.14153	48	231	85	320
Snord100	snoRNA	0.611698	0.394958	0.0298126	0.48366	0.165414	47	148	35	374
Gm25091	snoRNA	1.13796	0.369748	0.032368	0.754902	0.130031	44	231	38	294
Snord85	snoRNA	-1.00403	0.369748	0.0178876	0.176471	0.0168067	44	54	21	38
58801	tRNAscan	-0.222425	0.344538	0.111584	0.251634	0.139319	41	77	131	315
Snora73a	snoRNA	-0.43327	0.336134	0.0681431	0.19281	0.10659	40	59	80	241
Gm24357	snoRNA	0.206452	0.327731	0.0212947	0.30719	0.095533	39	94	25	216
Gm25894	snoRNA	0.838749	0.327731	0.0340716	0.277778	0.369306	39	85	40	835
58017	tRNAscan	0.225939	0.319328	0.0528109	0.336601	0.0986289	38	103	62	223
7509	tRNAscan	0.633066	0.319328	0.0570698	0.460784	0.122954	38	141	67	278
Snord78	snoRNA	1.08827	0.319328	0.0229983	0.686275	0.0415745	38	210	27	94
Gm25835	snoRNA	0.570858	0.302521	0.0408859	0.372549	0.13755	36	114	48	311
n-R5s2	rRNA	-0.437839	0.302521	0.0212947	0.205882	0.0331712	36	63	25	75
Snord14e	snoRNA	0.719223	0.302521	0.0459966	0.447712	0.12605	36	137	54	285
61818	tRNAscan	0.294373	0.294118	0.0374787	0.339869	0.0667846	35	104	44	151
Gm23245	snoRNA	0.59826	0.294118	0.0332198	0.398693	0.0968598	35	122	39	219
Gm26447	snoRNA	-1.54032	0.294118	0.0144804	0.0915033	0.0145953	35	28	17	33
Rn7sk	misc_RNA	-0.569225	0.294118	0.0315162	0.169935	0.0495356	35	52	37	112
Snord111	snoRNA	0.251607	0.285714	0.0298126	0.313725	0.0619195	34	96	35	140
59297	tRNAscan	0.458084	0.277311	0.0332198	0.382353	0.0442282	33	117	39	100
Snora73b	snoRNA	-0.491617	0.277311	0.044293	0.127451	0.101283	33	39	52	229
13085	tRNAscan	-0.0755772	0.268908	0.011925	0.248366	0.0181336	32	76	14	41
Rn7s1	misc_RNA	-0.902628	0.268908	0.028109	0.111111	0.0477665	32	34	33	108
Snora24	snoRNA	-0.932966	0.260504	0.0264055	0.124183	0.0260946	31	38	31	59
Snora34	snoRNA	-0.267854	0.260504	0.0144804	0.179739	0.048651	31	55	17	110
Gm23264	snRNA	0.115883	0.252101	0.0178876	0.205882	0.0866873	30	63	21	196
Scarna10	snoRNA	0.0530802	0.252101	0.0127768	0.196078	0.0787262	30	60	15	178
Snord45c	snoRNA	0.674845	0.252101	0.0340716	0.369281	0.0875719	30	113	40	198
Snord55	snoRNA	0.690204	0.252101	0.0340716	0.235294	0.226448	30	72	40	512
51843	tRNAscan	-0.783712	0.243697	0.105622	0.124183	0.0787262	29	38	124	178
Gm24455	snoRNA	-1.28117	0.243697	0.0229983	0.0849673	0.0247678	29	26	27	56
Snord96a	snoRNA	0.458789	0.243697	0.0195911	0.186275	0.175586	29	57	23	397
32787	tRNAscan	0.179622	0.235294	0.0238501	0.232026	0.0614772	28	71	28	139
50489	tRNAscan	-0.0920895	0.235294	0.0247019	0.205882	0.0380363	28	63	29	86
63681	tRNAscan	-0.046842	0.235294	0.0715503	0.232026	0.0650155	28	71	84	147
32808	tRNAscan	0.219529	0.226891	0.0102215	0.228758	0.0473242	27	70	12	107
Gm24497	snRNA	1.61165	0.226891	0.0315162	0.617647	0.172048	27	189	37	389
Snora17	snoRNA	-0.434269	0.226891	0.00936968	0.137255	0.037594	27	42	11	85
Snord110	snoRNA	-0.37934	0.218487	0.0221465	0.153595	0.031402	26	47	26	71
Snord33	snoRNA	-0.263013	0.218487	0.0315162	0.160131	0.0482088	26	49	37	109
Snord42b	snoRNA	0.201164	0.218487	0.0374787	0.254902	0.0393631	26	78	44	89
Snord66	snoRNA	-0.403187	0.218487	0.011925	0.133987	0.0402477	26	41	14	91
46279	tRNAscan	-0.0728834	0.210084	0.016184	0.179739	0.0353826	25	55	19	80
Snord34	snoRNA	0.71395	0.210084	0.0400341	0.29085	0.119416	25	89	47	270
Snord82	snoRNA	0.596468	0.210084	0.0170358	0.281046	0.0623618	25	86	20	141
Xist	lincRNA	0.136843	0.210084	0.0391823	0.215686	0.0583812	25	66	46	132
Gm22620	snoRNA	-1.0068	0.201681	0.0212947	0.0915033	0.0194604	24	28	25	44
Gm22973	snRNA	4.30885	0.184874	0.0315162	3.38562	0.90314	22	1036	37	2042
Gm26397	snoRNA	-0.361475	0.184874	0.0221465	0.137255	0.0238832	22	42	26	54
Snord35a	snoRNA	0.939637	0.184874	0.0357751	0.326797	0.0964175	22	100	42	218
51846	tRNAscan	0.413989	0.176471	0.0451448	0.232026	0.0632464	21	71	53	143
71227	tRNAscan	-0.830637	0.176471	0.032368	0.0882353	0.0291906	21	27	38	66
Rnu12	snRNA	-0.360038	0.176471	0.016184	0.120915	0.0291906	21	37	19	66
Snord61	snoRNA	-1.20457	0.176471	0.0153322	0.0686275	0.0145953	21	21	18	33
14573	tRNAscan	-0.576725	0.168067	0.0136286	0.104575	0.017249	20	32	16	39
1700104B16Rik	lincRNA	1.43759	0.168067	0.00340716	0.362745	0.101725	20	111	4	230
2758	tRNAscan	-0.179264	0.168067	0.00170358	0.117647	0.0322866	20	36	2	73
38295	tRNAscan	-0.359434	0.168067	0.0170358	0.111111	0.0331712	20	34	20	75
51859	tRNAscan	-0.100514	0.168067	0.0264055	0.143791	0.037594	20	44	31	85
Gm26109	snoRNA	0.429553	0.168067	0.0170358	0.215686	0.0336134	20	66	20	76
Snora3	snoRNA	-1.67251	0.168067	0.00511073	0.0490196	0.00530739	20	15	6	12
Snora65	snoRNA	-0.481772	0.168067	0.0102215	0.0980392	0.0296329	20	30	12	67
15488	tRNAscan	-0.270238	0.159664	0.0434412	0.124183	0.0442282	19	38	51	100
Gm24616	snoRNA	-0.531306	0.159664	0.00936968	0.104575	0.0123839	19	32	11	28
Gm25970	snoRNA	-0.273278	0.159664	0.0153322	0.120915	0.0238832	19	37	18	54
H19	lincRNA	-0.420269	0.159664	0.0528109	0.117647	0.0411322	19	36	62	93
Snord8	snoRNA	-1.08327	0.159664	0.0170358	0.0718954	0.0114993	19	22	20	26
Snord92	snoRNA	-0.0245133	0.159664	0.0153322	0.117647	0.0544007	19	36	18	123
15509	tRNAscan	0.353118	0.151261	0.0238501	0.140523	0.083149	18	43	28	188
2060	tRNAscan	0.00609413	0.151261	0.00936968	0.140523	0.0207873	18	43	11	47
Gm22177	snRNA	-0.0757252	0.151261	0.00170358	0.127451	0.0176913	18	39	2	40
Gm23297	snoRNA	-0.450615	0.151261	0.00340716	0.0915033	0.0216718	18	28	4	49
Snora62	snoRNA	-1.138	0.151261	0.0110733	0.0653595	0.00840336	18	20	13	19
Snord16a	snoRNA	-0.0526622	0.151261	0.00936968	0.127451	0.0274215	18	39	11	62
Snord93	snoRNA	-0.771256	0.151261	0.0195911	0.0784314	0.0216718	18	24	23	49
45047	tRNAscan	0.526405	0.142857	0.0383305	0.160131	0.10084	17	49	45	228
461	tRNAscan	0.824705	0.142857	0.454855	0.408497	0.650155	17	125	534	1470
8858	tRNAscan	0.278705	0.142857	0.0477002	0.156863	0.0743034	17	48	56	168
AF357399	snoRNA	-0.634425	0.142857	0.0170358	0.0915033	0.0114993	17	28	20	26
Gm26448	snoRNA	-0.305928	0.142857	0.0187394	0.0718954	0.0588235	17	22	22	133
Gm26457	snoRNA	-0.174138	0.142857	0.00596252	0.111111	0.0207873	17	34	7	47
Snora28	snoRNA	-0.123651	0.142857	0.00681431	0.114379	0.0229987	17	35	8	52
Snora64	snoRNA	-0.859804	0.142857	0.0110733	0.0653595	0.0194604	17	20	13	44
Snord53	snoRNA	0.739334	0.142857	0.0127768	0.222222	0.037594	17	68	15	85
Snord98	snoRNA	-0.582274	0.142857	0.0153322	0.0915033	0.014153	17	28	18	32
1576	tRNAscan	0.615833	0.134454	0.0170358	0.20915	0.0229987	16	64	20	52
38289	tRNAscan	0.761995	0.134454	0.0144804	0.218954	0.0336134	16	67	17	76
51848	tRNAscan	-0.959161	0.134454	0.0178876	0.0686275	0.00973021	16	21	21	22
71049	tRNAscan	0.227237	0.134454	0.0536627	0.150327	0.0698806	16	46	63	158
Gm22265	snRNA	3.2061	0.134454	0.0153322	1.17974	0.202565	16	361	18	458
Gm23942	snRNA	-1.68559	0.134454	0.00425894	0.0294118	0.0137107	16	9	5	31
Snord90	snoRNA	0.22661	0.134454	0.0110733	0.117647	0.0526316	16	36	13	119
15485	tRNAscan	-0.436134	0.12605	0.044293	0.0980392	0.0278638	15	30	52	63
4631405K08Rik	lincRNA	-0.23449	0.12605	0.0229983	0.104575	0.0221141	15	32	27	50
Gm22362	snoRNA	0.163078	0.12605	0.00425894	0.0915033	0.0544007	15	28	5	123
Gm22589	snoRNA	0.93485	0.12605	0.0315162	0.218954	0.0822645	15	67	37	186
Gm25117	snoRNA	0.244096	0.12605	0.00425894	0.133987	0.020345	15	41	5	46
33007	tRNAscan	0.2303	0.117647	0.0477002	0.130719	0.0632464	14	40	56	143
38288	tRNAscan	-1.36779	0.117647	0.00340716	0.0424837	0.00442282	14	13	4	10
45331	tRNAscan	1.65433	0.117647	0.0383305	0.261438	0.229544	14	80	45	519
Gm23402	snRNA	-0.0171298	0.117647	0.00170358	0.0980392	0.0199027	14	30	2	45
Gm25630	snRNA	0.371253	0.117647	0.000851789	0.130719	0.0225564	14	40	1	51
Snord23	snoRNA	0.227222	0.117647	0.0136286	0.104575	0.0490933	14	32	16	111
1975	tRNAscan	0.255652	0.109244	0.0110733	0.124183	0.0194604	13	38	13	44
Gm23136	snoRNA	-0.00242621	0.109244	0.0076661	0.0915033	0.0252101	13	28	9	57
Gm23966	snRNA	-0.20841	0.109244	0.0076661	0.0653595	0.0358249	13	20	9	81
Gm24451	snoRNA	0.133661	0.109244	0.0110733	0.104575	0.0274215	13	32	13	62
Gm24523	snoRNA	-0.548717	0.109244	0.00681431	0.0620915	0.017249	13	19	8	39
Gm25541	snRNA	1.03622	0.109244	0.0170358	0.189542	0.0694383	13	58	20	157
Gm26387	snoRNA	0.0441264	0.109244	0.0102215	0.0882353	0.0349403	13	27	12	79
2757	tRNAscan	-0.244608	0.10084	0.00340716	0.0751634	0.0128262	12	23	4	29
4178	tRNAscan	0.278567	0.10084	0.0153322	0.114379	0.0265369	12	35	18	60
Gm23037	misc_RNA	-3.26211	0.10084	0.00170358	0.00980392	0.000884564	12	3	2	2
Snora69	snoRNA	-0.917647	0.10084	0.00596252	0.0490196	0.0075188	12	15	7	17
1207	tRNAscan	-0.0893535	0.092437	0.0144804	0.0522876	0.0482088	11	16	17	109
4595	tRNAscan	-0.486807	0.092437	0.00511073	0.0620915	0.0075188	11	19	6	17
49861	tRNAscan	-1.3547	0.092437	0	0.0228758	0.0132685	11	7	0	30
51853	tRNAscan	-0.132248	0.092437	0.00340716	0.0816993	0.00574967	11	25	4	13
51861	tRNAscan	0.500426	0.092437	0.00340716	0.130719	0.0048651	11	40	4	11
Snora15	snoRNA	0.593177	0.092437	0.00511073	0.140523	0.00663423	11	43	6	15
Snora20	snoRNA	-0.651141	0.092437	0.00511073	0.0457516	0.0163644	11	14	6	37
Snora75	snoRNA	0.251959	0.092437	0.00340716	0.101307	0.0128262	11	31	4	29
Snord11	snoRNA	0.428954	0.092437	0.0144804	0.104575	0.0393631	11	32	17	89
Snord59a	snoRNA	0.520192	0.092437	0.0127768	0.127451	0.023441	11	39	15	53
14506	tRNAscan	0.271193	0.0840336	0.0272572	0.0980392	0.0362671	10	30	32	82
1700020I14Rik	lincRNA	-0.309292	0.0840336	0.00255537	0.0588235	0.0110571	10	18	3	25
32333	tRNAscan	0.277992	0.0840336	0.00596252	0.0816993	0.0274215	10	25	7	62
Snord15a	snoRNA	0.347704	0.0840336	0.0144804	0.104575	0.0207873	10	32	17	47
Snord45b	snoRNA	1.81836	0.0840336	0.0110733	0.297386	0.0380363	10	91	13	86
Snord67	snoRNA	0.414219	0.0840336	0.00255537	0.0915033	0.0238832	10	28	3	54
Snord71	snoRNA	-0.683859	0.0840336	0.00596252	0.0392157	0.0168067	10	12	7	38
Snord91a	snoRNA	0.827389	0.0840336	0.0187394	0.137255	0.0451128	10	42	22	102
10527	tRNAscan	-1.26965	0.0756303	0.032368	0.0359477	0.00884564	9	11	38	20
14532	tRNAscan	1.13492	0.0756303	0.00340716	0.163399	0.0101725	9	50	4	23
15513	tRNAscan	-0.328395	0.0756303	0.0204429	0.0588235	0.0176913	9	18	24	40
46828	tRNAscan	0.936344	0.0756303	0.00681431	0.140523	0.017249	9	43	8	39
51864	tRNAscan	0.650039	0.0756303	0.0170358	0.124183	0.0212295	9	38	20	48
Gm22888	snoRNA	0.324685	0.0756303	0.0187394	0.111111	0.00707651	9	34	22	16
Gm22951	snRNA	-0.499992	0.0756303	0.000851789	0.0359477	0.0181336	9	11	1	41
Gm23639	snoRNA	-1.08916	0.0756303	0.00936968	0.0196078	0.020345	9	6	11	46
Gm24148	snoRNA	-0.807902	0.0756303	0.00511073	0.0359477	0.0101725	9	11	6	23
Gm24339	snoRNA	1.30802	0.0756303	0.000851789	0.186275	0.00309598	9	57	1	7
Gm25899	snRNA	-1.97967	0.0756303	0.00170358	0.0196078	0	9	6	2	0
Gm26130	snoRNA	-0.405409	0.0756303	0.00511073	0.0490196	0.0119416	9	15	6	27
Gm26493	snoRNA	-0.487734	0.0756303	0.00936968	0.0424837	0.0181336	9	13	11	41
Snord14a	snoRNA	0.853365	0.0756303	0.00936968	0.111111	0.0424591	9	34	11	96
15511	tRNAscan	-0.660198	0.0672269	0.00425894	0.0359477	0.00928793	8	11	5	21
21067	tRNAscan	0.50873	0.0672269	0.00851789	0.0980392	0.00973021	8	30	10	22
22028	tRNAscan	-0.48385	0.0672269	0.00170358	0.0457516	0.00353826	8	14	2	8
3869	tRNAscan	0.725849	0.0672269	0.0204429	0.107843	0.0371517	8	33	24	84
51844	tRNAscan	0.124376	0.0672269	0.00936968	0.0653595	0.0181336	8	20	11	41
51863	tRNAscan	0.113301	0.0672269	0.016184	0.0588235	0.031402	8	18	19	71
Gm23376	snRNA	0.859243	0.0672269	0.00255537	0.111111	0.0154799	8	34	3	35
Gm24044	snoRNA	-1.07828	0.0672269	0.00255537	0.0228758	0.0101725	8	7	3	23
Gm24067	snoRNA	0.607074	0.0672269	0.00596252	0.101307	0.0101725	8	31	7	23
Mir17hg	lincRNA	1.09504	0.0672269	0.0221465	0.156863	0.0340557	8	48	26	77
10525	tRNAscan	1.26845	0.0588235	0.0195911	0.143791	0.0451128	7	44	23	102
14124	tRNAscan	0.780333	0.0588235	0.00511073	0.0947712	0.0150376	7	29	6	34
49828	tRNAscan	0.721947	0.0588235	0.0110733	0.0980392	0.017249	7	30	13	39
5031425E22Rik	lincRNA	-1.2072	0.0588235	0.00851789	0.0163399	0.0128262	7	5	10	29
Gm25506	snoRNA	-0.150921	0.0588235	0.00681431	0.0392157	0.0199027	7	12	8	45
Gm25777	snoRNA	-1.85503	0.0588235	0.0178876	0.0163399	0.0048651	7	5	21	11
Snora33	snoRNA	-1.07103	0.0588235	0.00596252	0.0228758	0.00796108	7	7	7	18
Snord19	snoRNA	0.749991	0.0588235	0.0136286	0.0882353	0.0336134	7	27	16	76
10532	tRNAscan	-0.346283	0.0504202	0.00596252	0.0359477	0.00840336	6	11	7	19
2769	tRNAscan	-0.0332617	0.0504202	0.0153322	0.0359477	0.0283061	6	11	18	64
4871	tRNAscan	0.620108	0.0504202	0.00936968	0.0653595	0.0265369	6	20	11	60
51858	tRNAscan	-0.528629	0.0504202	0.0144804	0.0228758	0.0221141	6	7	17	50
59305	tRNAscan	-1.65226	0.0504202	0.00511073	0.0163399	0.00132685	6	5	6	3
Gm22858	snoRNA	0.695528	0.0504202	0.0110733	0.0686275	0.0309598	6	21	13	70
Gm23008	snoRNA	0.271318	0.0504202	0.0136286	0.0653595	0.0119416	6	20	16	27
Gm24448	snRNA	0.532593	0.0504202	0.00425894	0.0490196	0.0300752	6	15	5	68
Gm25744	snoRNA	0.558108	0.0504202	0.016184	0.0816993	0.0163644	6	25	19	37
Snora74a	snoRNA	0.518937	0.0504202	0.00340716	0.0620915	0.0150376	6	19	4	34
Snord123	snoRNA	0.0614482	0.0504202	0.0229983	0.0522876	0.0243255	6	16	27	55
15490	tRNAscan	-0.0602752	0.0420168	0.0102215	0.0359477	0.014153	5	11	12	32
63175	tRNAscan	0.0283062	0.0420168	0.00511073	0.0392157	0.00884564	5	12	6	20
Gm22486	snoRNA	0.99257	0.0420168	0.0153322	0.0588235	0.0552853	5	18	18	125
Gm22884	snoRNA	-0.251537	0.0420168	0.00425894	0.0326797	0.00619195	5	10	5	14
Gm23734	snoRNA	0.394791	0.0420168	0.00851789	0.0522876	0.014153	5	16	10	32
Gm23736	snoRNA	-0.187174	0.0420168	0.0153322	0.0326797	0.0176913	5	10	18	40
10503	tRNAscan	0.169929	0.0336134	0.00596252	0.0392157	0.00530739	4	12	7	12
10524	tRNAscan	0.685721	0.0336134	0.00511073	0.0490196	0.0132685	4	15	6	30
15492	tRNAscan	0.0600681	0.0336134	0.00511073	0.0359477	0.00442282	4	11	6	10
15497	tRNAscan	-2.65884	0.0336134	0.00936968	0.00326797	0.00353826	4	1	11	8
36912	tRNAscan	-0.632459	0.0336134	0.00596252	0.0228758	0.00265369	4	7	7	6
38304	tRNAscan	0.62361	0.0336134	0.00681431	0.0490196	0.0132685	4	15	8	30
51849	tRNAscan	0.504976	0.0336134	0.0204429	0.0457516	0.0309598	4	14	24	70
51867	tRNAscan	0.433189	0.0336134	0.0136286	0.0522876	0.0114993	4	16	16	26
9225	tRNAscan	-0.124008	0.0336134	0.00596252	0.0261438	0.0101725	4	8	7	23
9646	tRNAscan	0.227512	0.0336134	0.032368	0.0392157	0.0380363	4	12	38	86
Gm22748	snoRNA	1.28571	0.0336134	0.0144804	0.0849673	0.0322866	4	26	17	73
Gm23928	snRNA	1.56066	0.0336134	0.00511073	0.0947712	0.0194604	4	29	6	44
Gm24119	snoRNA	0.965864	0.0336134	0.00596252	0.0653595	0.0119416	4	20	7	27
Gm24763	snRNA	-0.197483	0.0336134	0.0110733	0.0261438	0.0128262	4	8	13	29
Gm26293	snoRNA	1.29255	0.0336134	0.0110733	0.0882353	0.0212295	4	27	13	48
Rnu7	snRNA	1.89074	0.0336134	0.0187394	0.0751634	0.118974	4	23	22	269
Snora26	lincRNA	-0.143576	0.0336134	0.0102215	0.0228758	0.0168067	4	7	12	38
Snora26	snoRNA	-0.143576	0.0336134	0.0102215	0.0228758	0.0168067	4	7	12	38
Snord1a	snoRNA	0.504122	0.0336134	0.00936968	0.0490196	0.0119416	4	15	11	27
38306	tRNAscan	0.428989	0.0252101	0.00851789	0.0392157	0.00619195	3	12	10	14
4179	tRNAscan	0.365959	0.0252101	0.00851789	0.0359477	0.0075188	3	11	10	17
71047	tRNAscan	1.25981	0.0252101	0.00596252	0.0653595	0.00928793	3	20	7	21
Gm25776	snoRNA	0.634887	0.0252101	0.00596252	0.0457516	0.00265369	3	14	7	6
Gm26287	snoRNA	1.209	0.0252101	0.00681431	0.0620915	0.0119416	3	19	8	27
Meg3	lincRNA	0.720554	0.0252101	0.016184	0.0522876	0.0159222	3	16	19	36
51868	tRNAscan	1.04501	0.0168067	0.0187394	0.0490196	0.0243255	2	15	22	55
DQ267100	snoRNA	0.156023	0.0168067	0.00936968	0.0163399	0.0128262	2	5	11	29
Gm24895	snoRNA	-0.0458535	0.0168067	0.00936968	0.0196078	0.00574967	2	6	11	13
10540	tRNAscan	0.902583	0.00840336	0.0102215	0.0228758	0.0119416	1	7	12	27
10543	tRNAscan	1.27474	0.00840336	0.0102215	0.0326797	0.0123839	1	10	12	28
21112	tRNAscan	2.12401	0.00840336	0.00936968	0.0686275	0.00884564	1	21	11	20
32793	tRNAscan	3.24191	0.00840336	0.00936968	0.127451	0.04069	1	39	11	92
51839	tRNAscan	1.02082	0.00840336	0.0076661	0.0228758	0.00973021	1	7	9	22
1181	tRNAscan	-0.825435	0	0.0136286	0.00326797	0.00442282	0	1	16	10
44810	tRNAscan	1.67496	0	0.0110733	0.0163399	0.0190181	0	5	13	43
