# Supplementary material for: XPO5 promotes primary miRNA processing independently of RanGTP
Source: Nat Commun. 2020 Apr 15;11:1845. doi: 10.1038/s41467-020-15598-x (PMC7160132; doi:10.1038/s41467-020-15598-x)
Supplement: Supplementary file 8 — Source Data [file 41467_2020_15598_MOESM8_ESM.xlsx]

## Sheet: Figure 1a
Figure 1a	anti-XPO5

## Sheet: Figure2
Figure 2a							Figure 2b
														Figure 2c
Figure 2d					Figure 2e										Figure 2g								Figure 2i

## Sheet: Figure 3
																		Figure 3b													Figure3c
		Figure 3a

## Sheet: Figure 4
Figure 4b							Figure 4d
Figure 4f
													Figure 4g

## Sheet: Figure 5
Figure 5c
										Figure 5h

## Sheet: Figure 6
Figure 6f
	XPO5	ctrl	Het	XPO5KO		miR-290	ctrl	Het	XPO5KO
		1	0.54595	0.00662		XPO5	1		0.0599
		1	0.80107	0.02837			1	0.96968	0.30986
		1	0.65878	0.01488			1	0.62203	0.04552
	Average	1	0.6686	0.0166233		Average	1	0.795855	0.138427
	stdv	0	0.127843	0.0109793		stdv	0	0.245826	0.14864
	P value(T-test)		0.0109067	1.03564e-08		P value(T-test)		0.213187	0.000553459
Figure 6g	Nanog	WT	Het	KO		Tet1	WT	Het	KO		T(Brachyury)	WT	Het	KO		Pou5f1(OCT4)	WT	Het	KO
		1	0.90415	3.75899			1	0.93241	0.71434			1	0.90075	1.17682			1	0.9956	10.7842
		1	0.85034	4.53355			1	1.14658	0.61796			1	1.83116	1.63341			1	7.22494	20.4858
		1		2.18788			1		1.51671			1		2.03587			1		12.88
	Average	1	0.877245	3.49347		Average	1	1.0395	0.94967		Average	1	1.36596	1.61537		Average	1	4.11027	14.7167
	stdv		0.0380494	1.19516		stdv		0.151441	0.49343		stdv		0.657899	0.429809		stdv		4.40481	5.10489
	P value(T-test)		0.0448325	0.0224849		P value(T-test)		0.654696	0.868352		P value(T-test)		0.368721	0.0682248		P value(T-test)		0.272773	0.00963291
Figure 6h
	XPO5	ctrl	XPO5 KO			Pau5f1(OCT4)	ctrl	XPO5 KO
		1	0.00638314				1	17.4526
		1.10685	0.000453241				1.70317	9.30491
		0.992182	0.0102735				1.36333	13.5671
		1.72386	0			Average	1.3555	13.4415
		2.3665	0.101569			fold change	1	9.91628
		1				stdv	0.295137	4.07528
	Average	1.3649	0.0237358			P value(T-test)	0.00689706
	fold change	1	0.0173901
	stdv	0.56637	0.0437203
	P value(T-test)	0.000538911

## Sheet: Figure 7
										Figure 7e
Figure 7d										Toe #	Genotype (XPO5)	K14-cre	Mass (Day 6)		Mean	SD	SEM	Day 7	Mean	SD	SEM	Day 8	Mean	SD	SEM	Day 10	Mean	SD	SEM	Day 11	Mean	SD	SEM	Day 12	Mean	SD	SEM	Day 13	Mean	SD	SEM	Day 14	Mean	SD	SEM	Day 15	Mean	SD	SEM
										1	"+/-"	+	4.62	Het	5.27667	0.568888	0.402264	5.28	5.98333	0.611583	0.432454	6.24	6.87	0.546717	0.386588	7.8	8.29	0.424617	0.30025	8.56	8.98667	0.369639	0.261375	8.88	9.24333	0.317857	0.224759	9.38	9.65333	0.236925	0.167531	9.43	10.03	0.52915	0.374166	10.16	10.8067	0.57977	0.409959
	Day	cKOs Alive	ctrl Alive		Day	cKOs Alive (percentage)	Ctrl Alive (percentage)			2	"-/-"	+	3.08	Null	3.0775	0.435613	0.251501	3.01	3.1825	0.433695	0.250394	3.36	3.4175	0.241022	0.139154	3.43	3.625	0.515913	0.297863	2.83	3.75	0.722957	0.417399	dead	4.06	0.749066	0.52967	Dead	4.3	0.743572	0.525785	dead	4.18667	1.08868	0.769816	dead	4.94
	0	5	3		0	100	100			3	"+/-"	+	5.59					6.28				7.15				8.52				9.19				9.38				9.8				10.43				11.28
	4	4	3		4	80	100			4	"-/-"	+	3.69					3.82				3.77				4.39				4.59				4.92				5.15				5.39				4.94
	12	3	3		12	60	100			5	"-/-"	+	dead					dead				dead				dead				dead				dead				dead				dead				dead
	15	1	3		15	20	100			6	"-/-"	+	2.82					3.05				3.31				3.42				3.87				3.71				3.77				3.27				dead
	18	1	3		18	20	100			7	"+/-"	+	5.62					6.39				7.22				8.55				9.21				9.47				9.78				10.23				10.98
										10	"-/-"	+	2.72					2.85				3.23				3.26				3.71				3.55				3.98				3.9				dead
Figure 7g
Figure 7f
	XPO5	Ctrl	XPO5 cKO		mir-203	Ctrl	XPO5 cKO		mir-205	Ctrl	XPO5 cKO
		1	0.00606616			1	0.0370341			1	0.0693481
		1	0.0660636			1	0.0210505			1	0.0363979
		1	0.0620683			1	0.0698304			1	0.0877778
	Average	1	0.0447327		Average	1	0.0426384		Average	1	0.0645079
	STDEV	0	0.0335457		STDEV	0	0.0248682		STDEV	0	0.0260297
	P value(T-test)	1.01104e-06			P value(T-test)	3.0306e-07			P value(T-test)	3.98911e-07
Figure7 l
	Krt1	Ctrl	XPO5 cKO		Lor	Ctrl	XPO5 cKO		Krt5	Ctrl	XPO5 cKO			Itgb4	Ctrl	XPO5 cKO
		1	0.885768			1	0.949342			1	0.840896				1	1.11729
		1	0.784584			1	0.714497			1	0.989657				1	1.02456
		1	0.823591		Average	1	0.83192		Average	1	0.915277			Average	1	1.07092
	Average	1	0.831314		STDEV	0	0.166061		STDEV	0	0.105189			STDEV	0	0.0655702
	STDEV	0	0.0510319		P value(T-test)	0.131377			P value(T-test)	0.18724				P value(T-test)	0.117812
	P value(T-test)	0.0291788
[truncated: 4 more columns]

## Sheet: Figure 8
Figure 8e
	miR17-5p	Ctrl	XPO5 cKO		miR-18	Ctrl	XPO5 cKO		miR-19a	Ctrl	XPO5 cKO		miR-20a	Ctrl	XPO5 cKO		miR-92a	Ctrl	XPO5 cKO
		1	0.178006			1	0.435275			1	0.0475306			1	0.196146			1	0.655197
		1	0.042101			1	0.244008			1	0.147113			1	0.0448111			1	0.476319
		1	0.216885			1	0.441351							1	0.102593			1	0.307786
	Average	1	0.145664		Average	1	0.373545		Average	1	0.097322		Average	1	0.114517		Average	1	0.479767
	STDEV	0	0.0917706		STDEV	0	0.112223		STDEV	0	0.0704156		STDEV	0	0.0763688		STDEV	0	0.173731
	P value(T-test)	8.65275e-05			P value(T-test)		0.000640221		P value(T-test)		0.00302877		P value(T-test)		3.62833e-05		P value(T-test)		0.00657649
Figure8f	miR-15a	Ctrl	XPO5 cKO		miR-15b	Ctrl	XPO5 cKO		miR-16	Ctrl	XPO5 cKO
		1	0.51943			1	0.328736			1	0.298334
		1	0.313166			1	0.141121			1	0.157672
		1	0.286181			1	0.134904			1	0.139178
	Average	1	0.372926		Average	1	0.201587		Average	1	0.198395
	STDEV	0	0.127592		STDEV	0	0.110158		STDEV	0	0.0870426
	P value(T-test)		0.00104468		P value(T-test)		0.000231693		P value(T-test)		9.03024e-05
Figure8h
					miR-320	Ctrl	XPO5 cKO		miR-484	Ctrl	XPO5 cKO
						1	0.986233			1	1.09429
						1	0.876606			1	0.697372
						1	1.27015			1	0.560583
					Average	1	1.04433		Average	1	0.784083
					STDEV	0	0.203103		STDEV	0	0.27722
					P value(T-test)		0.724606		P value(T-test)		0.154882
Figure 8g

## Sheet: Supplemental Figure 2b
Supplemental Figure 2b

## Sheet: Supplemental Figure 3
Supplemental Figure 3a								Supplemental Figure 3b

[truncated: 1 more sheets: Supplemental Figure 5]
